# Supplementary material for: Cervical length varies considering different populations and gestational outcomes: Results from a systematic review and meta-analysis
Source: PLoS One. 2021 Feb 16;16(2):e0245746. doi: 10.1371/journal.pone.0245746 (PMC7886126; doi:10.1371/journal.pone.0245746)
Supplement: S1 Data — (XLSX) [file pone.0245746.s011.xlsx]

## Sheet: COMPLETE
No.	PUBMED OR EMBASE?	Title	Author	Read the abstract?	Year	Country	Method (design)	singletons, multiples or both	nuliparous, multiparous or both	history of preterm	Risk	uS screening - week	US screening - day	US screening - week final range	US screening - day final range	n total	Cervical lenght/GA16-16+6	SD Cervical lenght/GA16+16+6	median Cervical lenght/GA16+16+6	IQR	Cervical lenght/GA17-17+6	SD Cervical lenght/GA17-17+6	median Cervical lenght/GA17+17+6	IQR	Cervical lenght/GA18-18+6	SD Cervical lenght/GA18-18+6	median Cervical lenght/GA18+18+6	IQR	Cervical lenght/GA19-19+6	SD Cervical lenght/GA19-19+6	median Cervical lenght/GA19-19+6	Cervical lenght/GA20-20+6	SD Cervical lenght/GA20-20+6	median Cervical lenght/GA20-20+6	Cervical lenght/GA21-21+6	SD Cervical lenght/GA21-21+6	median Cervical lenght/GA21-21+6	Cervical lenght/GA22-22+6	SD Cervical lenght/GA22-22+6	median Cervical lenght/GA22-22+6	Cervical lenght/GA23-24	SD Cervical lenght/GA23-23+6	median Cervical lenght/GA23-24	Mean GA at US screening	Mean lenght	Standard Deviation	n Group 1	Group 1 Mean lenght	Group 1 Standard Deviation
980	PUBMED	THE LENGTH OF THE CERVIX AND THE RISK OF SPONTANEOUS PREMATURE DELIVERY	J AY D. I AMS , M.D., R OBERT L. G OLDENBERG , M.D., P AUL J. M EIS , M.D., B RIAN M. M ERCER , M.D., A TEF M OAWAD , M.D., A NITA D AS , M.S., E LIZABETH T HOM , P H .D., D ONALD M C N ELLIS , M.D., R ACHEL L. C OPPER , M.S.N., C.R.N.P., F RANCEE J OHNSON , R.N., B.S.N., J AMES M. R OBERTS , M.D., AND THE N ATIONAL I NSTITUTE OF C HILD H EALTH AND H UMAN D EVELOPMENT M ATERNAL F ETAL M EDICINE U…	Yes	1996	EUA	Cohort	Singletons	Both	General	General	22	0	24	6	2915
936	PUBMED	Sonographic measurement of uterine cervix at 18-22 weeks' gestation and the risk of preterm delivery.	Taipale P, Hiilesmaa V.	Yes	1998	Finland	Cohort	Singletons	Both	General	General	18	0	22	6	3694																												20.4			3060	40.7	7
903	PUBMED	Cervical length at 16-22 weeks' gestation and risk for preterm delivery.	Hibbard JU, Tart M, Moawad AH	Yes	2000	EUA	Cohort	Singletons	Both	General	General	16	0	22	0	760																												19.9	38.5	8
879	PUBMED	Mid-trimester endovaginal sonography in women at high risk for spontaneous preterm birth.	Owen J, Yost N, Berghella V, Thom E, Swain M, Dildy GA 3rd, Miodovnik M, Langer O, Sibai B, McNellis D; National Institute of Child Health and Human Development, Maternal-Fetal Medicine Units Network.	Yes	2001	EUA	Cohort	Singletons	Both	Yes	High	16	0	18	6	183
895	PUBMED	The preterm prediction study: can low-risk women destined for spontaneous preterm birth be identified?	Iams JD, Goldenberg RL, Mercer BM, Moawad AH, Meis PJ, Das AF, Caritis SN, Miodovnik M, Menard MK, Thurnau GR, Dombrowski MP, Roberts JH; National Institute of Child Health and Human Development Maternal-Fetal Medicine Units Network.	Yes	2001	EUA	Cohort	Singletons	Both	General	Low	22	0	24	0	2197
884	PUBMED	Cervical length and funneling at 23 weeks of gestation in the prediction of spontaneous early preterm delivery.	To MS, Skentou C, Liao AW, Cacho A, Nicolaides KH.	Yes	2001	UK	Clinical trial	Singletons	Both	General	General	22	0	24	0	6819																												23	36	9
870	PUBMED	Transvaginal sonographic cervical length changes during normal pregnancy.	Gramellini D, Fieni S, Molina E, Berretta R, Vadora E.	Yes	2002	Italy	cross sectional	Singletons	Both	General	Low	16	0	25	0	108	49.385	1.28			48.89	1.28			48.395	1.28			47.9	1.28		47.405	1.28		46.91	1.28		46.415	1.28		45.92	1.28
822	PUBMED	Is transvaginal ultrasonography at mid-trimester useful for predicting early spontaneous preterm birth?	Fukami T, Ishihara K, Sekiya T, Araki T	Yes	2003	Japan	Cohort	Singletons	Both	General	General	16	0	19	0	3030																													41.8	7.2
829	PUBMED	Cervical length at 11-14 weeks' and 22-24 weeks' gestation evaluated by transvaginal sonography, and gestational age at delivery.	Carvalho MH, Bittar RE, Brizot ML, Maganha PP, Borges da Fonseca ES, Zugaib M.	Yes	2003	Brazil	Cohort	Both	Both	General	General	22	0	24	0	529																													38.6	NR	506	39.3	NR
796	PUBMED	Relation of cervical length at 22-24 weeks of gestation to demographic characteristics and obstetric history.	Palma-Dias RS, Fonseca MM, Stein NR, Schmidt AP, Magalhães JA.	Yes	2004	Brazil	Cohort	Singletons	Both	General	General	22	0	24	0	1131																												23	37	NR	892	36.9	6.8
	PUBMED	cervical cerclage for prevention of preterm delivery	Meekai S To, Zarko Alfirevic, Victoria C F Heath, Yesona Cicero, Ana Maria Cacho, Paula R Williamson, Kypros H Nicolaides, on behalf of the Fetal Medicine Foundation Second Trimester Screening Group*	Yes	2004	UK, Brazil, Eslovênia, South Africa, Greece e Chile	Clinical trial	Singletons	Both	General	General	22	0	24	0	47123
	Scielo	Evaluation of Risk for Preterm Delivery by Measurement of Uterine Cervix and Cervical Gland Area	Claudio Rodrigues Pires, Antonio Fernandes Moron, Rosiane Mattar, Luiz Kulay Júnior	Yes	2004	Brazil	Cohort	Singletons	Both	General	General	21	0	24	0	361
736	PUBMED	Cervical length at 23 weeks' gestation--relation to demographic characteristics and previous obstetric history in South African women.	Erasmus I, Nicolaou E, van Gelderen CJ, Nicolaides KH.	Yes	2005	South Africa	Cohort	Singletons	Both	General	General	23	0	23	6	1920																													33	?
737	PUBMED	Cervical length at 18-22 weeks of gestation for prediction of spontaneous preterm delivery in Hong Kong Chinese women.	Leung TN, Pang MW, Leung TY, Poon CF, Wong SM, Lau TK.	Yes	2005	Hong Kong	Cohort	Singletons	Both	General	General	18	0	22	0	2880																												20.1	37.9	6.5
746	PUBMED	Rates of recurrent preterm birth by obstetrical history and cervical length.	Durnwald CP, Walker H, Lundy JC, Iams JD.	Yes	2005	EUA	Cohort	Singletons	Both	Yes	High	22	0	24	6	188																															118
762	PUBMED	Prediction of preterm delivery in the second trimester.	de Carvalho MH, Bittar RE, Brizot Mde L, Bicudo C, Zugaib M.	Yes	2005	Brazil	Cohort	Singletons	Both	General	General	21	0	24	0	1958																												23.4	35.3	8.29
709	PUBMED	Is sonographic assessment of cervical length better than digital examination in screening for preterm delivery in a low-risk population?	Matijevic R, Grgic O, Vasilj O.	Yes	2006	Croácia	Clinical trial	Singletons	nuliparous	General	General	16	0	23	0	138																												19.9	39.5	8.5
717	PUBMED	Comparison of cervical volume and cervical length to predict preterm delivery by transvaginal ultrasound.	Dilek TU, Gurbuz A, Yazici G, Arslan M, Gulhan S, Pata O, Dilek S.	Yes	2006	Turkey	Cohort	Singletons	Both	General	Low	22	0	22	6	250																															232	38.58	5.61
720	PUBMED	Prediction of patient-specific risk of early preterm delivery using maternal history and sonographic measurement of cervical length: a population-based prospective study.	To MS, Skentou CA, Royston P, Yu CK, Nicolaides KH.	Yes	2006	UK	Clinical trial	Singletons	Both	General	General	22	0	24	6	39284																												23.1	36	NR
	Scielo	Cervical length and internal cervical os dilatation evaluated by two-dimensional and three-dimensional ultrasound	Rosieny Souza Brandão1, Carlos Generaldo Viana Murta2, Antonio Fernandes Moron3, Rosiane Mattar4, Claudio Rodrigues Pires5, Eduardo Almeida Guerzet6	Yes	2006	Brazil	Cohort	Singletons	Both	General	General	19	0	24	0	74																												21.5	39	9.2
714	PUBMED	Ultrasonographic cervical length measurement at 10-14 and 20-24 weeks gestation and the risk of preterm delivery.	Ozdemir I, Demirci F, Yucel O, Erkorkmaz U.	Yes	2007	Turkey	Cohort	Singletons	Both	General	General	20	0	24	0	152																													37.1	5.6	16
633	PUBMED	Reference range for cervical length throughout pregnancy: non-parametric LMS-based model applied to a large sample.	Salomon LJ, Diaz-Garcia C, Bernard JP, Ville Y.	Yes	2009	France, Spain	Cohort	Singletons	Both	General	General	16	0	36	0	2685	43.3	6.7			41.7	6.6			42.8	6.3			41.5	8.2		42.5	6.9		41.3	8		40.3	7.5		40.6	7.7
530	PUBMED	Transabdominal scanning of the cervix at the 20-week morphology scan: comparison with transvaginal cervical measurements in a healthy nulliparous population.	Stone PR, Chan EH, McCowan LM, Taylor RS, Mitchell JM; SCOPE Consortium.	Yes	2010	Australia, Nova Zelândia	Cohort	Singletons	nuliparous	General	Low	18	0	20	0	203																												19.5	39.1	6.2
547	PUBMED	Does midtrimester cervical length ≥25 mm predict preterm birth in high-risk women?	Owen J, Szychowski JM, Hankins G, Iams JD, Sheffield JS, Perez-Delboy A, Berghella V, Wing DA, Guzman ER; Vaginal Ultrasound Trial Consortium.	Yes	2010	EUA	Clinical trial	Singleton	multípara	Yes	High	16	0	21	6	1014																												17.7258			153
583	PUBMED	Association between abnormal vaginal flora and cervical length as risk factors for preterm birth.	Donders GG, Van Calsteren C, Bellen G, Reybrouck R, Van den Bosch T, Riphagen I, Van Lierde S.	Yes	2010	Belgium	Cohort	Singletons	Both	General	General	20	0	24	0	601																													46	1.1
594	PUBMED	Reference ranges for cervical length by transvaginal scan in singleton pregnancies.	Silva SV, Damião R, Fonseca EB, Garcia S, Lippi UG.	Yes	2010	Brazil	Cohort	Singletons	Both	General	General	20	0	24	0	743																37.45	8.4		36.33	8.63		35.43	6.89		35.14	7.16
603	PUBMED	Preterm delivery and ultrasound measurement of cervical length in Gran Canaria, Spain.	Barber MA, Eguiluz I, Plasencia W, Medina M, Valle L, Garcia JA	Yes	2010	Spain	Cohort	Singletons	Both	General	General	18	0	22	0	2351																												20	40.5	6.38
497	PUBMED	Usefulness of cervical volume by three-dimensional ultrasound in identifying the risk for preterm birth.	Park IY, Kwon JY, Kwon JY, Hong SC, Choi HM, Kwon HS, Won HS, Kim JW, Jun JK.	Yes	2011	Coreia Sul	Cohort	Singletons	Both	General	General	20	0	24	0	374																												22.6	36.9	7.9
519	PUBMED	A predictive model of short cervix at 20-24 weeks using first-trimester cervical length measurement and maternal history.	Souka AP, PapastefYearu I, Michalitsi V, Papadopoulos GK, KassYears D.	Yes	2011	Greece	Cohort	Singletons	Both	General	General	16	0	24	0	800																													31	NR
	PUBMED	Vaginal progesterone reduces the rate of preterm birth in women with a sonographic short cervix a multicenter, randomized, double-blind, placebo-controlled trial	S. S. HASSAN1,2, R. ROMERO1,3,4, D. VIDYADHARI5, S. FUSEY6, J. K. BAXTER7, M. KHANDELWAL8, J. VIJAYARAGHAVAN9, Y. TRIVEDI10, P. SOMA-PILLAY11, P. SAMBAREY12, A. DAYAL13, V. POTAPOV14, J. O’BRIEN15,16, V. ASTAKHOV17, O. YUZKO18, W. KINZLER19, B. DATTEL20, H. SEHDEV21, L.MAZHEIKA22, D. MANCHULENKO23, M. T. GERVASI24, L. SULLIVAN25, A. CONDE-AGUDELO1, J. A. PHILLIPS26 and G. W. CREASY27, for the PRE…	Yes	2011	EUA	Clinical trial	Singletons	Both	General	General	19	0	23	6	32091
460	PUBMED	[Predictive value of cervical length by transvaginal sonography for preterm pregnancy during mid- and late-trimester of pregnancy	Qu SH, Shi CY, Chen Q, Chen JY, Sun WJ, Sun Y, Zhang XX, Fan LX, Yang HX.	Yes	2011	China	Cohort	Singletons	Both	General	General	22	0	24	0	5277																													38.8	4
594	EMBASE	Cervical length measurement by transvaginal ultrasound at 20 to 24 weeks gestation and the timing and mode of delivery	Arora P., Maitra N.K., Agarwal S.	Yes	2012	India	Cohort	Singletons	Both	NO	Low	20	0	24	0	200																													32.44	3.84
420	PUBMED	Cervical length vs VOCAL cervical volume for predicting pre-term delivery in asymptomatic women at 20-22 weeks' pregnancy.	Barber MA, Medina M, Cabrera F, Romero A, Valle L, Garcia-Hernández JA.	Yes	2012	Spain	Cohort	Singletons	Both	NO	Low	20	0	22	0	306																												20.5
449	PUBMED	Cervical pessary in pregnant women with a short cervix (PECEP): an open-label randomised controlled trial	Goya M1, Pratcorona L, Merced C, Rodó C, Valle L, Romero A, Juan M, Rodríguez A, Muñoz B, Santacruz B, Bello-Muñoz JC, Llurba E, Higueras T, Cabero L, Carreras E; Pesario Cervical para Evitar Prematuridad (PECEP) Trial Group.	Yes	2012	Spain	Clinical trial	Singletons	Both	General	General	18	0	22	0	11294																													34
312	PUBMED	Screening of preterm labor in Yazd city: transvaginal ultrasound assessment of the length of cervix in the second trimester.	Maryam Dalili1 M.D., Mohamad Ali Karimzadeh Meybodi2 M.D., Mohamad Ghaforzadeh2 M.D., Tahmineh Farajkhoda3 Ph.D. student., Hossein Molavi-e Vardanjani4 Ph.D. student.	Yes	2013	Iran	Cohort	Singletons	Both	General	General	21	0	24	0	450																												26.16	35.25	6.87
341	PUBMED	Short ultrasonographic cervical length in women with low-risk obstetric history.	Facco FL1, Yeshan HN.	Yes	2013	EUA	Cohort	Singletons	Both	General	General	22	0	24	6	2988																															467
372	PUBMED	Can transabdominal ultrasound identify women at high risk for short cervical length?	Friedman AM1, Schwartz N, Ludmir J, Parry S, Bastek JA, Sehdev HM.	Yes	2013	EUA	Cohort	Singletons	Both	General	High	18	0	23	6	703																												20.14	35	NR
3	outras	Comparison of cervical length in adult and adolescent nulliparae at mid-gestation.	Carla D'Agostini MD1,*, Melissa de Oliveira 2, Lilia D’Souza-Li	Yes	2013	Brazil	cross sectional	Singletons	nuliparous	NO	General	21	0	24	0	80																												22.6			40	33	4.1
8	outras	Applying Maternal Serum and Amniotic Fluid CRP Concentrations, and Cervical Length to Predict Preterm Delivery.	Sedigheh Borna; M.D.1, Masoomeh Mirzamoradi;M.D.2, Alireza Abdollahi; M.D.3, Foruzan Milani; M.D.4, Parichehr Pouransari; M.D.5	Yes	2013	Iran	Cohort	Singletons	Both	General	General	15	0	23	0	86																												17.4434			63	34.7	2.91
402	PUBMED	The utility of screening for historical risk factors for preterm birth in women with known second trimester cervical length.	Mella MT, Mackeen AD, Gache D, Baxter JK, Berghella V.	Yes	2013	EUA	Cohort	Singletons	Both	General	General	18	0	23	6	639																												19
424	PUBMED	Cerclage pessary for preventing preterm birth in women with a singleton pregnancy and a short cervix at 20 to 24 weeks: a randomized controlled trial.	Hui SY, Chor CM, Lau TK, Lao TT, Leung TY.	Yes	2013	China	Clinical trial	Singletons	Both	NO	Low	20	0	24	0	4438
260	PUBMED	A universal transvaginal cervical length screening program for preterm birth prevention.	Orzechowski KM1, Boelig RC, Baxter JK, Berghella V.	Yes	2014	EUA	Cohort	Singletons	Both	NO	General	18	0	23	6	1569																												20.3
430	EMBASE	Predictive value of cervical length measurement by transvaginal and transperineal ultrasonography for preterm delivery	Vafaei H., Khorami F., Heydari S.T., Ghaffarpas F.	Yes	2014	Iran	Cohort	Singletons	Both	NO	Low	18	0	24	0	195																												20.2672			179	33.5	4.1
2	outras	Maternal physical activity, cervical length and its relation to spontaneous vaginal birth at term.	Silvane Nenê Portela · Rogério Rocha‑de‑Souza · Karen Oppermann‑Lisboa · Giovana Bonfante Donatto · Yesone Nenê Portela Dal Bosco · Patrícia El Beitune	Yes	2014	Brazil	Cohort	Singletons	Both	NO	Low	22	0	24	0	56																													39.4	7.6
440	EMBASE	The association between cervical excisional procedures, midtrimester cervical length and preterm birth	Miller E., Grobman W.	Yes	2014	EUA	Cohort	Both	Both	General	General	18	0	24	0	6209																													45	9
182	PUBMED	Second-Trimester Cervical Length Screening Among Asymptomatic Women: An Evaluation of Risk-Based Strategies.	Miller ES1, Tita AT, Grobman WA.	Yes	2015	EUA	Cohort	Singletons	Both	NO	General	18	0	23	6	18250																												20.3			18086
183	PUBMED	The capacity of mid-pregnancy cervical length to predict preterm birth in low-risk women: a national cohort study	van der Ven J, van Os MA, Kazemier BM, Kleinrouweler E, Verhoeven CJ, de Miranda E, van Wassenaer-Leemhuis AG, Kuiper PN, Porath M, Willekes C, Woiski MD, Sikkema MJ, Roumen FJ, Bossuyt PM, Haak MC, de Groot CJ, Mol BW, Pajkrt E.	Yes	2015	Holland	Cohort	Singleton	Both	NO	General	16	0	21	6	11943																												20	44.1	7.8	5710	43.1
206	PUBMED	The relationship between first-trimester subchorionic hematoma, cervical length, and preterm birth.	Palatnik A, Grobman WA.	Yes	2015	EUA	Cohort	Singleton	Both	General	General	18	0	22	6	1024																													43.6	7.4
207	PUBMED	The reliability of transabdominal cervical length measurement in a low-risk obstetric population: Comparison with transvaginal measurement.	Peng CR1, Chen CP1, Wang KG1, Wang LK1, Chen CY2, Chen YY3.	Yes	2015	Taiwan	Cohort	Singletons	Both	General	Low	20	0	24	0	174																												22	37.6	5.4
218	PUBMED	Is cervical length associated with maternal characteristics?	van der Ven AJ1, van Os MA2, Kleinrouweler CE3, de Groot CJ4, Haak MC5, Mol BW6, Pajkrt E7, Kazemier BM8.	Yes	2015	Holland e Australia	Cohort	Both	Both	General	General	18	0	22	6	5092																												20.4286	44.3	8.4
221	PUBMED	Transvaginal sonographic evaluation of cervical length in the second trimester of asymptomatic singleton pregnancies, and the risk of preterm delivery.	Kuusela P, Jacobsson B, Söderlund M, Bejlum C, Almström E, Ladfors L, Hagberg H, Wennerholm UB	Yes	2015	Suécia	Cohort	Singletons	Both	General	General	16	0	23	1	2122	40	6.5			40	6.5			40	6.5			40	6.5		38.3	6.4		38.3	6.4		38.3	6.4		38.3	6.4		18.5714	39.9	6.5
306	PUBMED	Evaluation of the ability of cervical length and fetal fibronectin measurement to predict preterm delivery in asymptomatic women with risk factors.	Zhou MX1, Zhou J, Bao Y, Chen YQ, Cai C.	Yes	2015	China	Cohort	Singletons	Both	General	High	14	0	22	0	213																												19.7869			47	23	9
55	PUBMED	Body mass index is linked to cervical length and duration of pregnancy: An observational study in low risk pregnancy.	Kandil M, Sanad Z, Sayyed T, Ellakwa H.	Yes	2016	Egypt	Cohort	Singletons	Both	Yes	High	20	0	22	6	100																															25	27.4	2
56	PUBMED	Comparison of transabdominal and transvaginal ultrasonography for the assessment of cervical length at 16-23 weeks of gestation.	Puttanavijarn L, Phupong V.	Yes	2016	Thailand	Cohort	Singletons	Both	General	General	16	0	23	6	160																												18.9	41.2	5.4
62	PUBMED	Association among Maternal Obesity, Cervical Length, and Preterm Birth.	Palatnik A, Miller ES, Son M, Kominiarek MA.	Yes	2016	Thailland	Cohort	Singletons	Both	nao	Low	18	0	24	0	18100																															2403	43.9	8.3
68	PUBMED	Racial disparities in cervical length for prediction of preterm birth in a low risk population.	Buck JN, Orzechowski KM, Berghella V.	Yes	2016	EUA	Cohort	Singletons	Both	nao	Low	18	0	23	6	1751																															1092	40.9	7.7
73	PUBMED	Short cervix detection in pregnant women by transabdominal sonography with post-void technique.	Kongwattanakul K, Saksiriwuttho P, Komwilaisak R, LumbigYearn P.	Yes	2016	Thailand	Cohort	Both	Both	General	General	18	0	23	0	307																												20.1	34.7	0.49
99	PUBMED	Evaluation of additive effect of quantitative fetal fibronectin to cervical length for prediction of spontaneous preterm birth among asymptomatic low-risk women.	Jwala S, Tran TL, Terenna C, McGregor A, Andrel J, Leiby BE, Baxter JK, Berghella V.	Yes	2016	EUA	Cohort	Singleton	Both	General	General	18	0	23	6	528																															36
123	PUBMED	A universal mid-trimester transvaginal cervical length screening program and its associated reduced preterm birth rate.	Son M1, Grobman WA2, Ayala NK3, Miller ES2.	Yes	2016	EUA	Cohort	Singletons	Both	NO	General	18	0	24	0	17609																												20.7
127	PUBMED	Assessment of a cervicometer compared to transvaginal ultrasound in identifying women with a short cervical length: a multicenter study.	Baxter JK1, Adair CD2, Paidas MJ3, Hoffman MK4, Kivel FJ5, Cebrik D6, Ross MG7.	Yes	2016	EUA	Clinical trial	Singletons	Both	General	Low	17	0	23	0	359																												20	38.7	7.6
131	PUBMED	Universal cervical length screening: implementation and outcomes.	Temming LA1, Durst JK2, Tuuli MG2, Stout MJ2, Dicke JM2, Macones GA2, Cahill AG	Yes	2016	EUA	Cohort	Singletons	Both	General	General	17	0	23	6	10871
162	PUBMED	Predictive Value of Initial Cervical Length for Subsequent Cervical Length Shortening in Women with a Prior Preterm Birth.	Subramaniam A1, Harper LM1, Szychowski JM1, Owen J1.	Yes	2016	EUA		Singletons	Both	Yes	High	16	0	22	6	786																												17.5			458	32.5	3.6
6	PUBMED	Mid-trimester sonographic Cervical Consistency Index to predict spontaneous preterm birth in a low-risk population.	Baños N1, Murillo-Bravo C1, Julià C1, Migliorelli F1, Perez-Moreno A2, Ríos J3, Gratacos E1, Valentin L4, Palacio M1	Yes	2017	Spain	Cohort	Singletons	Both	NO	Low	19	0	24	0	532															41			40			40			40			39	20.7143
14	PUBMED	Predictive Accuracy of Serial Transvaginal Cervical Lengths and Quantitative Vaginal Fetal Fibronectin Levels for Spontaneous Preterm Birth Among Nulliparous Women.	Esplin MS1, Elovitz MA2, Iams JD3, Parker CB4, Wapner RJ5, Grobman WA6, Yeshan HN7, Wing DA8, Haas DM9, Silver RM1, Hoffman MK10, Peaceman AM6, Caritis SN7, Parry S2, Wadhwa P8, Foroud T9, Mercer BM11, Hunter SM4, Saade GR12, Reddy UM13; nuMoM2b Network.	Yes	2017	EUA	Cohort	Singletons	nuliparous	General	General	16	0	22	6	9469
90	PUBMED	Influence of cut-off value on prevalence of short cervical length.	van Os MA, Kleinrouweler CE, Schuit E, van der Ven AJ, Pajkrt E, de Groot CJ, Mol BW, Haak MC.	Yes	2017	Holland	Cohort	Singleton	Both	General	General	18	0	22	0	20234																												20.2857	44.18	7.812
5	EMBASE	Cervical length in adolescents versus adults	Buck J.N., Orzechowski K.M., Baxter J.K., Berghella V.	Yes	2017	EUA	Cohort	Singletons	Both	nao	Low	18	0	23	6	341																												20.25	40.6	NR	105	40.6	7.3
61	EMBASE	Variation in preterm birth rate and the role of short cervical length across two populations: A comparative cohort study	Kazemier B.M., Miller E.S., Grobman W.A., Mol B.W.J.	Yes	2017	EUA e Holland	Free Medical Journals	Singleton	nuliparous	NO	Low	16	0	21	6	6743																															3409
22	PUBMED	Racial and social predictors of longitudinal cervical measures: the Cervical Ultrasound Study.	Harville EW, Miller KS, Knoepp LR.	Yes	2017	EUA	Cohort	Singletons	Both	Yes	High	16	0	24	0	175
766	EMBASE	Lungimea colului uterin, determinatǎ ecografic la 18-20 de sǎptǎmâni de gestaţie - Factor predictiv pentru naşterea prematurǎ	Stǎnescu A., Pleş L., Marin J., Chiriac R.	Yes	2010	Romênia	Cohort	Singletons	Both	NO	Low	18	0	20	0	471																													34.9	NR
	PUBMED	Repeated cervical length measurements for the verification of short cervical length.	Hermans FJR, Koullali B, van Os MA, van der Ven JEM, Kazemier BM, Woiski MD, Willekes C, Kuiper PN, Roumen FJME, de Groot CM, de Miranda E, Verhoeven C, Haak MC, Pajkrt E, Schuit E, Mol BWJ; Triple P group.	Yes	2017	Holland	Cohort	Singletons	Both	NO	General	16	0	22	0	12358
	PUBMED	Mid-trimester cervical length not associated with HIV status among pregnant women in Botswana.	Liff I, Zash R, Mingochi D, Gaonakala FT, Diseko M, Mayondi G, Johnson K, James K, Makhema J, Shapiro R, Wylie BJ.	Yes	2020	Botswana	Cohort	Singletons	Both	General	General	22	0	24	6	179																													31.4	± 6.3
	EMBASE	Correlation of transabdominal and transvaginal sonography for the assessment of uterocervical angle at 16–24 weeks’ gestation	Wongkanha L., Sudjai D., Puttanavijarn L.	Yes	2020	Thailland	cross sectional	Singletons	Both	NO	Low	16	0	24	0	256																													41	± 0.85
	EMBASE	Routine second trimester cervical length screening in low risk women identified women at risk of a ‘very’ preterm birth but did not reduce the preterm birth rate: a randomised study from India	Mishra S., Bagga R., Kalra J., Jain V., Dutta S.	Yes	2018	India	Cohort	Singletons	Both	NO	Low	16	0	24	0	147																													34.5	± 4.7
	EMBASE	The prevalence of short cervix between 20 and 24 weeks of gestation and vaginal progesterone for prolonging of gestation	Maerdan M., Shi C., Zhang X., Fan L.	Yes	2017	China	Cohort	Both	Both	General	General	20	0	24	0	25328
	PUBMED	Women's Obstetric History and Midtrimester Cervical Length Measurements by 2D/3D and Doppler Ultrasound	Marinelli JVC, Filho AGA, de Barros MF, Rodrigues AS, Francisco RPV, Carvalho MHB	Yes	2020	Brazil	cross sectional	Singletons	Both	General	General	20	0	23	6	248																															162
	PUBMED	Second trimester cervical lenght measurement for prediction spontaneous preterm birth in an unselected risk population	Peixoto AB, a Cunha Caldas TMR, Tahan LA, Petrini CG, Martins WP, Costa FDS, Araujo Junior E	Yes	2017	Brazil	Cohort retrospectiva	Singletons	Both	General	General	20	0	24	6	751																													37.8		102	37.6	±7,3
	PUBMED	Prospective evaluation of the uterocervical angle as a predictor of spontaneous preterm birth	Farràs Llobet A, Higueras T, Calero IZ, Regincós Martí L, Maiz N, Goya MM, Carreras E	Yes	2020	Barcelona	Cohort prospectiva	Singletons	Both	General	General	19	0	22	6	1413
[truncated: 30 more columns]

## Sheet: no conization
No.	PUBMED OR EMBASE?	Title	Author	Read the abstract?	Year	Country	Method (design)	singletons, multiples or both	nupiparous, multiparous or both	history of preterm	Risk	uS screening - week	US screening - day	US screening - week final range	US screening - day final range	n total	Cervical lenght/GA16-16+6	SD Cervical lenght/GA16+16+6	median Cervical lenght/GA16+16+6	IQR	Cervical lenght/GA17-17+6	SD Cervical lenght/GA17-17+6	median Cervical lenght/GA17+17+6	IQR	Cervical lenght/GA18-18+6	SD Cervical lenght/GA18-18+6	median Cervical lenght/GA18+18+6	IQR	Cervical lenght/GA19-19+6	SD Cervical lenght/GA19-19+6	median Cervical lenght/GA19-19+6	Cervical lenght/GA20-20+6	SD Cervical lenght/GA20-20+6	median Cervical lenght/GA20-20+6	Cervical lenght/GA21-21+6	SD Cervical lenght/GA21-21+6	median Cervical lenght/GA21-21+6	Cervical lenght/GA22-22+6	SD Cervical lenght/GA22-22+6	median Cervical lenght/GA22-22+6	Cervical lenght/GA23-24	SD Cervical lenght/GA23-23+6	median Cervical lenght/GA23-24	Mean GA at US screening	Mean lenght	Standard Deviation	n Group 1	Group 1 Mean lenght	Group 1 Standard Deviation
980	PUBMED	THE LENGTH OF THE CERVIX AND THE RISK OF SPONTANEOUS PREMATURE DELIVERY	J AY D. I AMS , M.D., R OBERT L. G OLDENBERG , M.D., P AUL J. M EIS , M.D., B RIAN M. M ERCER , M.D., A TEF M OAWAD , M.D., A NITA D AS , M.S., E LIZABETH T HOM , P H .D., D ONALD M C N ELLIS , M.D., R ACHEL L. C OPPER , M.S.N., C.R.N.P., F RANCEE J OHNSON , R.N., B.S.N., J AMES M. R OBERTS , M.D., AND THE N ATIONAL I NSTITUTE OF C HILD H EALTH AND H UMAN D EVELOPMENT M ATERNAL F ETAL M EDICINE U…	Yes	1996	EUA	Cohort	Singletons	Both	General	General	22	0	24	6	2915
936	PUBMED	Sonographic measurement of uterine cervix at 18-22 weeks' gestation and the risk of preterm delivery.	Taipale P, Hiilesmaa V.	Yes	1998	Finland	Cohort	Singletons	Both	General	General	18	0	22	6	3694																												20.4			3060	40.7	7
903	PUBMED	Cervical length at 16-22 weeks' gestation and risk for preterm delivery.	Hibbard JU, Tart M, Moawad AH	Yes	2000	EUA	Cohort	Singletons	Both	General	General	16	0	22	0	760																												19.9	38.5	8
879	PUBMED	Mid-trimester endovaginal sonography in women at high risk for spontaneous preterm birth.	Owen J, Yost N, Berghella V, Thom E, Swain M, Dildy GA 3rd, Miodovnik M, Langer O, Sibai B, McNellis D; National Institute of Child Health and Human Development, Maternal-Fetal Medicine Units Network.	Yes	2001	EUA	Cohort	Singletons	Both	Yes	High	16	0	18	6	183
895	PUBMED	The preterm prediction study: can low-risk women destined for spontaneous preterm birth be identified?	Iams JD, Goldenberg RL, Mercer BM, Moawad AH, Meis PJ, Das AF, Caritis SN, Miodovnik M, Menard MK, Thurnau GR, Dombrowski MP, Roberts JH; National Institute of Child Health and Human Development Maternal-Fetal Medicine Units Network.	Yes	2001	EUA	Cohort	Singletons	Both	General	Low	22	0	24	0	2197
884	PUBMED	Cervical length and funneling at 23 weeks of gestation in the prediction of spontaneous early preterm delivery.	To MS, Skentou C, Liao AW, Cacho A, Nicolaides KH.	Yes	2001	UK	Clinical trial	Singletons	Both	General	General	22	0	24	0	6819																												23	36	9
870	PUBMED	Transvaginal sonographic cervical length changes during normal pregnancy.	Gramellini D, Fieni S, Molina E, Berretta R, Vadora E.	Yes	2002	Italy	cross sectional	Singletons	Both	General	Low	16	0	25	0	108	49.385	1.28			48.89	1.28			48.395	1.28			47.9	1.28		47.405	1.28		46.91	1.28		46.415	1.28		45.92	1.28
822	PUBMED	Is transvaginal ultrasonography at mid-trimester useful for predicting early spontaneous preterm birth?	Fukami T, Ishihara K, Sekiya T, Araki T	Yes	2003	Japan	Cohort	Singletons	Both	General	General	16	0	19	0	3030																													41.8	7.2
829	PUBMED	Cervical length at 11-14 weeks' and 22-24 weeks' gestation evaluated by transvaginal sonography, and gestational age at delivery.	Carvalho MH, Bittar RE, Brizot ML, Maganha PP, Borges da Fonseca ES, Zugaib M.	Yes	2003	Brazil	Cohort	Both	Both	General	General	22	0	24	0	529																													38.6	NR	506	39.3	NR
	Scielo	Evaluation of Risk for Preterm Delivery by Measurement of Uterine Cervix and Cervical Gland Area	Claudio Rodrigues Pires, Antonio Fernandes Moron, Rosiane Mattar, Luiz Kulay Júnior	Yes	2004	Brazil	Cohort	Singletons	Both	General	General	21	0	24	0	361
737	PUBMED	Cervical length at 18-22 weeks of gestation for prediction of spontaneous preterm delivery in Hong Kong Chinese women.	Leung TN, Pang MW, Leung TY, Poon CF, Wong SM, Lau TK.	Yes	2005	Hong Kong	Cohort	Singletons	Both	General	General	18	0	22	0	2880																												20.1	37.9	6.5
746	PUBMED	Rates of recurrent preterm birth by obstetrical history and cervical length.	Durnwald CP, Walker H, Lundy JC, Iams JD.	Yes	2005	EUA	Cohort	Singletons	Both	Yes	High	22	0	24	6	188																															118
762	PUBMED	Prediction of preterm delivery in the second trimester.	de Carvalho MH, Bittar RE, Brizot Mde L, Bicudo C, Zugaib M.	Yes	2005	Brazil	Cohort	Singletons	Both	General	General	21	0	24	0	1958																												23.4	35.3	8.29
709	PUBMED	Is sonographic assessment of cervical length better than digital examination in screening for preterm delivery in a low-risk population?	Matijevic R, Grgic O, Vasilj O.	Yes	2006	Croácia	Clinical trial	Singletons	nuliparous	General	General	16	0	23	0	138																												19.9	39.5	8.5
717	PUBMED	Comparison of cervical volume and cervical length to predict preterm delivery by transvaginal ultrasound.	Dilek TU, Gurbuz A, Yazici G, Arslan M, Gulhan S, Pata O, Dilek S.	Yes	2006	Turkey	Cohort	Singletons	Both	General	Low	22	0	22	6	250																															232	38.58	5.61
	Scielo	Cervical length and internal cervical os dilatation evaluated by two-dimensional and three-dimensional ultrasound	Rosieny Souza Brandão1, Carlos Generaldo Viana Murta2, Antonio Fernandes Moron3, Rosiane Mattar4, Claudio Rodrigues Pires5, Eduardo Almeida Guerzet6	Yes	2006	Brazil	Cohort	Singletons	Both	General	General	19	0	24	0	74																												21.5	39	9.2
714	PUBMED	Ultrasonographic cervical length measurement at 10-14 and 20-24 weeks gestation and the risk of preterm delivery.	Ozdemir I, Demirci F, Yucel O, Erkorkmaz U.	Yes	2007	Turkey	Cohort	Singletons	Both	General	General	20	0	24	0	152																													37.1	5.6	16
633	PUBMED	Reference range for cervical length throughout pregnancy: non-parametric LMS-based model applied to a large sample.	Salomon LJ, Diaz-Garcia C, Bernard JP, Ville Y.	Yes	2009	France, Spain	Cohort	Singletons	Both	General	General	16	0	36	0	2685	43.3	6.7			41.7	6.6			42.8	6.3			41.5	8.2		42.5	6.9		41.3	8		40.3	7.5		40.6	7.7
547	PUBMED	Does midtrimester cervical length ≥25 mm predict preterm birth in high-risk women?	Owen J, Szychowski JM, Hankins G, Iams JD, Sheffield JS, Perez-Delboy A, Berghella V, Wing DA, Guzman ER; Vaginal Ultrasound Trial Consortium.	Yes	2010	EUA	Clinical trial	Singleton	multípara	Yes	High	16	0	21	6	1014																												17.7258			153
583	PUBMED	Association between abnormal vaginal flora and cervical length as risk factors for preterm birth.	Donders GG, Van Calsteren C, Bellen G, Reybrouck R, Van den Bosch T, Riphagen I, Van Lierde S.	Yes	2010	Belgium	Cohort	Singletons	Both	General	General	20	0	24	0	601																													46	1.1
594	PUBMED	Reference ranges for cervical length by transvaginal scan in singleton pregnancies.	Silva SV, Damião R, Fonseca EB, Garcia S, Lippi UG.	Yes	2010	Brazil	Cohort	Singletons	Both	General	General	20	0	24	0	743																37.45	8.4		36.33	8.63		35.43	6.89		35.14	7.16
603	PUBMED	Preterm delivery and ultrasound measurement of cervical length in Gran Canaria, Spain.	Barber MA, Eguiluz I, Plasencia W, Medina M, Valle L, Garcia JA	Yes	2010	Spain	Cohort	Singletons	Both	General	General	18	0	22	0	2351																												20	40.5	6.38
497	PUBMED	Usefulness of cervical volume by three-dimensional ultrasound in identifying the risk for preterm birth.	Park IY, Kwon JY, Kwon JY, Hong SC, Choi HM, Kwon HS, Won HS, Kim JW, Jun JK.	Yes	2011	Coreia Sul	Cohort	Singletons	Both	General	General	20	0	24	0	374																												22.6	36.9	7.9
	PUBMED	Vaginal progesterone reduces the rate of preterm birth in women with a sonographic short cervix a multicenter, randomized, double-blind, placebo-controlled trial	S. S. HASSAN1,2, R. ROMERO1,3,4, D. VIDYADHARI5, S. FUSEY6, J. K. BAXTER7, M. KHANDELWAL8, J. VIJAYARAGHAVAN9, Y. TRIVEDI10, P. SOMA-PILLAY11, P. SAMBAREY12, A. DAYAL13, V. POTAPOV14, J. O’BRIEN15,16, V. ASTAKHOV17, O. YUZKO18, W. KINZLER19, B. DATTEL20, H. SEHDEV21, L.MAZHEIKA22, D. MANCHULENKO23, M. T. GERVASI24, L. SULLIVAN25, A. CONDE-AGUDELO1, J. A. PHILLIPS26 and G. W. CREASY27, for the PRE…	Yes	2011	EUA	Clinical trial	Singletons	Both	General	General	19	0	23	6	32091
460	PUBMED	[Predictive value of cervical length by transvaginal sonography for preterm pregnancy during mid- and late-trimester of pregnancy	Qu SH, Shi CY, Chen Q, Chen JY, Sun WJ, Sun Y, Zhang XX, Fan LX, Yang HX.	Yes	2011	China	Cohort	Singletons	Both	General	General	22	0	24	0	5277																													38.8	4
594	EMBASE	Cervical length measurement by transvaginal ultrasound at 20 to 24 weeks gestation and the timing and mode of delivery	Arora P., Maitra N.K., Agarwal S.	Yes	2012	India	Cohort	Singletons	Both	NO	Low	20	0	24	0	200																													32.44	3.84
420	PUBMED	Cervical length vs VOCAL cervical volume for predicting pre-term delivery in asymptomatic women at 20-22 weeks' pregnancy.	Barber MA, Medina M, Cabrera F, Romero A, Valle L, Garcia-Hernández JA.	Yes	2012	Spain	Cohort	Singletons	Both	NO	Low	20	0	22	0	306																												20.5
449	PUBMED	Cervical pessary in pregnant women with a short cervix (PECEP): an open-label randomised controlled trial	Goya M1, Pratcorona L, Merced C, Rodó C, Valle L, Romero A, Juan M, Rodríguez A, Muñoz B, Santacruz B, Bello-Muñoz JC, Llurba E, Higueras T, Cabero L, Carreras E; Pesario Cervical para Evitar Prematuridad (PECEP) Trial Group.	Yes	2012	Spain	Clinical trial	Singletons	Both	General	General	18	0	22	0	11294																													34
312	PUBMED	Screening of preterm labor in Yazd city: transvaginal ultrasound assessment of the length of cervix in the second trimester.	Maryam Dalili1 M.D., Mohamad Ali Karimzadeh Meybodi2 M.D., Mohamad Ghaforzadeh2 M.D., Tahmineh Farajkhoda3 Ph.D. student., Hossein Molavi-e Vardanjani4 Ph.D. student.	Yes	2013	Iran	Cohort	Singletons	Both	General	General	21	0	24	0	450																												26.16	35.25	6.87
341	PUBMED	Short ultrasonographic cervical length in women with low-risk obstetric history.	Facco FL1, Yeshan HN.	Yes	2013	EUA	Cohort	Singletons	Both	General	General	22	0	24	6	2988																															467
3	outras	Comparison of cervical length in adult and adolescent nulliparae at mid-gestation.	Carla D'Agostini MD1,*, Melissa de Oliveira 2, Lilia D’Souza-Li	Yes	2013	Brazil	cross sectional	Singletons	nuliparous	NO	General	21	0	24	0	80																												22.6			40	33	4.1
8	outras	Applying Maternal Serum and Amniotic Fluid CRP Concentrations, and Cervical Length to Predict Preterm Delivery.	Sedigheh Borna; M.D.1, Masoomeh Mirzamoradi;M.D.2, Alireza Abdollahi; M.D.3, Foruzan Milani; M.D.4, Parichehr Pouransari; M.D.5	Yes	2013	Iran	Cohort	Singletons	Both	General	General	15	0	23	0	86																												17.4434			63	34.7	2.91
424	PUBMED	Cerclage pessary for preventing preterm birth in women with a singleton pregnancy and a short cervix at 20 to 24 weeks: a randomized controlled trial.	Hui SY, Chor CM, Lau TK, Lao TT, Leung TY.	Yes	2013	China	Clinical trial	Singletons	Both	NO	Low	20	0	24	0	4438
430	EMBASE	Predictive value of cervical length measurement by transvaginal and transperineal ultrasonography for preterm delivery	Vafaei H., Khorami F., Heydari S.T., Ghaffarpas F.	Yes	2014	Iran	Cohort	Singletons	Both	NO	Low	18	0	24	0	195																												20.2672			179	33.5	4.1
2	outras	Maternal physical activity, cervical length and its relation to spontaneous vaginal birth at term.	Silvane Nenê Portela · Rogério Rocha‑de‑Souza · Karen Oppermann‑Lisboa · Giovana Bonfante Donatto · Yesone Nenê Portela Dal Bosco · Patrícia El Beitune	Yes	2014	Brazil	Cohort	Singletons	Both	NO	Low	22	0	24	0	56																													39.4	7.6
440	EMBASE	The association between cervical excisional procedures, midtrimester cervical length and preterm birth	Miller E., Grobman W.	Yes	2014	EUA	Cohort	Both	Both	General	General	18	0	24	0	6209																													45	9
183	PUBMED	The capacity of mid-pregnancy cervical length to predict preterm birth in low-risk women: a national cohort study	van der Ven J, van Os MA, Kazemier BM, Kleinrouweler E, Verhoeven CJ, de Miranda E, van Wassenaer-Leemhuis AG, Kuiper PN, Porath M, Willekes C, Woiski MD, Sikkema MJ, Roumen FJ, Bossuyt PM, Haak MC, de Groot CJ, Mol BW, Pajkrt E.	Yes	2015	Holland	Cohort	Singleton	Both	NO	General	16	0	21	6	11943																												20	44.1	7.8	5710	43.1
207	PUBMED	The reliability of transabdominal cervical length measurement in a low-risk obstetric population: Comparison with transvaginal measurement.	Peng CR1, Chen CP1, Wang KG1, Wang LK1, Chen CY2, Chen YY3.	Yes	2015	Taiwan	Cohort	Singletons	Both	General	Low	20	0	24	0	174																												22	37.6	5.4
218	PUBMED	Is cervical length associated with maternal characteristics?	van der Ven AJ1, van Os MA2, Kleinrouweler CE3, de Groot CJ4, Haak MC5, Mol BW6, Pajkrt E7, Kazemier BM8.	Yes	2015	Holland e Australia	Cohort	Both	Both	General	General	18	0	22	6	5092																												20.4286	44.3	8.4
221	PUBMED	Transvaginal sonographic evaluation of cervical length in the second trimester of asymptomatic singleton pregnancies, and the risk of preterm delivery.	Kuusela P, Jacobsson B, Söderlund M, Bejlum C, Almström E, Ladfors L, Hagberg H, Wennerholm UB	Yes	2015	Suécia	Cohort	Singletons	Both	General	General	16	0	23	1	2122	40	6.5			40	6.5			40	6.5			40	6.5		38.3	6.4		38.3	6.4		38.3	6.4		38.3	6.4		18.5714	39.9	6.5
55	PUBMED	Body mass index is linked to cervical length and duration of pregnancy: An observational study in low risk pregnancy.	Kandil M, Sanad Z, Sayyed T, Ellakwa H.	Yes	2016	Egypt	Cohort	Singletons	Both	Yes	High	20	0	22	6	100																															25	27.4	2
56	PUBMED	Comparison of transabdominal and transvaginal ultrasonography for the assessment of cervical length at 16-23 weeks of gestation.	Puttanavijarn L, Phupong V.	Yes	2016	Thailand	Cohort	Singletons	Both	General	General	16	0	23	6	160																												18.9	41.2	5.4
73	PUBMED	Short cervix detection in pregnant women by transabdominal sonography with post-void technique.	Kongwattanakul K, Saksiriwuttho P, Komwilaisak R, LumbigYearn P.	Yes	2016	Thailand	Cohort	Both	Both	General	General	18	0	23	0	307																												20.1	34.7	0.49
99	PUBMED	Evaluation of additive effect of quantitative fetal fibronectin to cervical length for prediction of spontaneous preterm birth among asymptomatic low-risk women.	Jwala S, Tran TL, Terenna C, McGregor A, Andrel J, Leiby BE, Baxter JK, Berghella V.	Yes	2016	EUA	Cohort	Singleton	Both	General	General	18	0	23	6	528																															36
127	PUBMED	Assessment of a cervicometer compared to transvaginal ultrasound in identifying women with a short cervical length: a multicenter study.	Baxter JK1, Adair CD2, Paidas MJ3, Hoffman MK4, Kivel FJ5, Cebrik D6, Ross MG7.	Yes	2016	EUA	Clinical trial	Singletons	Both	General	Low	17	0	23	0	359																												20	38.7	7.6
131	PUBMED	Universal cervical length screening: implementation and outcomes.	Temming LA1, Durst JK2, Tuuli MG2, Stout MJ2, Dicke JM2, Macones GA2, Cahill AG	Yes	2016	EUA	Cohort	Singletons	Both	General	General	17	0	23	6	10871
6	PUBMED	Mid-trimester sonographic Cervical Consistency Index to predict spontaneous preterm birth in a low-risk population.	Baños N1, Murillo-Bravo C1, Julià C1, Migliorelli F1, Perez-Moreno A2, Ríos J3, Gratacos E1, Valentin L4, Palacio M1	Yes	2017	Spain	Cohort	Singletons	Both	NO	Low	19	0	24	0	532															41			40			40			40			39	20.7143
14	PUBMED	Predictive Accuracy of Serial Transvaginal Cervical Lengths and Quantitative Vaginal Fetal Fibronectin Levels for Spontaneous Preterm Birth Among Nulliparous Women.	Esplin MS1, Elovitz MA2, Iams JD3, Parker CB4, Wapner RJ5, Grobman WA6, Yeshan HN7, Wing DA8, Haas DM9, Silver RM1, Hoffman MK10, Peaceman AM6, Caritis SN7, Parry S2, Wadhwa P8, Foroud T9, Mercer BM11, Hunter SM4, Saade GR12, Reddy UM13; nuMoM2b Network.	Yes	2017	EUA	Cohort	Singletons	nuliparous	General	General	16	0	22	6	9469
90	PUBMED	Influence of cut-off value on prevalence of short cervical length.	van Os MA, Kleinrouweler CE, Schuit E, van der Ven AJ, Pajkrt E, de Groot CJ, Mol BW, Haak MC.	Yes	2017	Holland	Cohort	Singleton	Both	General	General	18	0	22	0	20234																												20.2857	44.18	7.812
5	EMBASE	Cervical length in adolescents versus adults	Buck J.N., Orzechowski K.M., Baxter J.K., Berghella V.	Yes	2017	EUA	Cohort	Singletons	Both	nao	Low	18	0	23	6	341																												20.25	40.6	NR	105	40.6	7.3
61	EMBASE	Variation in preterm birth rate and the role of short cervical length across two populations: A comparative cohort study	Kazemier B.M., Miller E.S., Grobman W.A., Mol B.W.J.	Yes	2017	EUA e Holland	Free Medical Journals	Singleton	nuliparous	NO	Low	16	0	21	6	6743																															3409
22	PUBMED	Racial and social predictors of longitudinal cervical measures: the Cervical Ultrasound Study.	Harville EW, Miller KS, Knoepp LR.	Yes	2017	EUA	Cohort	Singletons	Both	Yes	High	16	0	24	0	175
766	EMBASE	Lungimea colului uterin, determinatǎ ecografic la 18-20 de sǎptǎmâni de gestaţie - Factor predictiv pentru naşterea prematurǎ	Stǎnescu A., Pleş L., Marin J., Chiriac R.	Yes	2010	Romênia	Cohort	Singletons	Both	NO	Low	18	0	20	0	471																													34.9	NR
	EMBASE	Correlation of transabdominal and transvaginal sonography for the assessment of uterocervical angle at 16–24 weeks’ gestation	Wongkanha L., Sudjai D., Puttanavijarn L.	Yes	2020	Thailland	cross sectional	Singletons	Both	NO	Low	16	0	24	0	256																													41	± 0.85
[truncated: 21 more columns]

## Sheet: EUROPE
No.	PUBMED OR EMBASE?	Title	Author	Read the abstract?	Year	Country	Method (design)	singletons, multiples or both	nupiparous, multiparous or both	history of preterm	Risk	uS screening - week	US screening - day	US screening - week final range	US screening - day final range	n total	Cervical lenght/GA16-16+6	SD Cervical lenght/GA16+16+6	median Cervical lenght/GA16+16+6	IQR	Cervical lenght/GA17-17+6	SD Cervical lenght/GA17-17+6	median Cervical lenght/GA17+17+6	IQR	Cervical lenght/GA18-18+6	SD Cervical lenght/GA18-18+6	median Cervical lenght/GA18+18+6	IQR	Cervical lenght/GA19-19+6	SD Cervical lenght/GA19-19+6	median Cervical lenght/GA19-19+6	Cervical lenght/GA20-20+6	SD Cervical lenght/GA20-20+6	median Cervical lenght/GA20-20+6	Cervical lenght/GA21-21+6	SD Cervical lenght/GA21-21+6	median Cervical lenght/GA21-21+6	Cervical lenght/GA22-22+6	SD Cervical lenght/GA22-22+6	median Cervical lenght/GA22-22+6	Cervical lenght/GA23-24	SD Cervical lenght/GA23-23+6	median Cervical lenght/GA23-24	Mean GA at US screening	Mean lenght	Standard Deviation	n Group 1	Group 1 Mean lenght	Group 1 Standard Deviation
936	PUBMED	Sonographic measurement of uterine cervix at 18-22 weeks' gestation and the risk of preterm delivery.	Taipale P, Hiilesmaa V.	Yes	1998	Finland	Cohort	Singletons	Both	General	General	18	0	22	6	3694																												20.4			3060	40.7	7
884	PUBMED	Cervical length and funneling at 23 weeks of gestation in the prediction of spontaneous early preterm delivery.	To MS, Skentou C, Liao AW, Cacho A, Nicolaides KH.	Yes	2001	UK	Clinical trial	Singletons	Both	General	General	22	0	24	0	6819																												23	36	9
870	PUBMED	Transvaginal sonographic cervical length changes during normal pregnancy.	Gramellini D, Fieni S, Molina E, Berretta R, Vadora E.	Yes	2002	Italy	cross sectional	Singletons	Both	General	Low	16	0	25	0	108	49.385	1.28			48.89	1.28			48.395	1.28			47.9	1.28		47.405	1.28		46.91	1.28		46.415	1.28		45.92	1.28
709	PUBMED	Is sonographic assessment of cervical length better than digital examination in screening for preterm delivery in a low-risk population?	Matijevic R, Grgic O, Vasilj O.	Yes	2006	Croácia	Clinical trial	Singletons	nuliparous	General	General	16	0	23	0	138																												19.9	39.5	8.5
717	PUBMED	Comparison of cervical volume and cervical length to predict preterm delivery by transvaginal ultrasound.	Dilek TU, Gurbuz A, Yazici G, Arslan M, Gulhan S, Pata O, Dilek S.	Yes	2006	Turkey	Cohort	Singletons	Both	General	Low	22	0	22	6	250																															232	38.58	5.61
720	PUBMED	Prediction of patient-specific risk of early preterm delivery using maternal history and sonographic measurement of cervical length: a population-based prospective study.	To MS, Skentou CA, Royston P, Yu CK, Nicolaides KH.	Yes	2006	UK	Clinical trial	Singletons	Both	General	General	22	0	24	6	39284																												23.1	36	NR
714	PUBMED	Ultrasonographic cervical length measurement at 10-14 and 20-24 weeks gestation and the risk of preterm delivery.	Ozdemir I, Demirci F, Yucel O, Erkorkmaz U.	Yes	2007	Turkey	Cohort	Singletons	Both	General	General	20	0	24	0	152																													37.1	5.6	16
633	PUBMED	Reference range for cervical length throughout pregnancy: non-parametric LMS-based model applied to a large sample.	Salomon LJ, Diaz-Garcia C, Bernard JP, Ville Y.	Yes	2009	France, Spain	Cohort	Singletons	Both	General	General	16	0	36	0	2685	43.3	6.7			41.7	6.6			42.8	6.3			41.5	8.2		42.5	6.9		41.3	8		40.3	7.5		40.6	7.7
530	PUBMED	Transabdominal scanning of the cervix at the 20-week morphology scan: comparison with transvaginal cervical measurements in a healthy nulliparous population.	Stone PR, Chan EH, McCowan LM, Taylor RS, Mitchell JM; SCOPE Consortium.	Yes	2010	Australia, Nova Zelândia	Cohort	Singletons	nuliparous	General	Low	18	0	20	0	203																												19.5	39.1	6.2
583	PUBMED	Association between abnormal vaginal flora and cervical length as risk factors for preterm birth.	Donders GG, Van Calsteren C, Bellen G, Reybrouck R, Van den Bosch T, Riphagen I, Van Lierde S.	Yes	2010	Belgium	Cohort	Singletons	Both	General	General	20	0	24	0	601																													46	1.1
603	PUBMED	Preterm delivery and ultrasound measurement of cervical length in Gran Canaria, Spain.	Barber MA, Eguiluz I, Plasencia W, Medina M, Valle L, Garcia JA	Yes	2010	Spain	Cohort	Singletons	Both	General	General	18	0	22	0	2351																												20	40.5	6.38
519	PUBMED	A predictive model of short cervix at 20-24 weeks using first-trimester cervical length measurement and maternal history.	Souka AP, PapastefYearu I, Michalitsi V, Papadopoulos GK, KassYears D.	Yes	2011	Greece	Cohort	Singletons	Both	General	General	16	0	24	0	800																													31	NR
420	PUBMED	Cervical length vs VOCAL cervical volume for predicting pre-term delivery in asymptomatic women at 20-22 weeks' pregnancy.	Barber MA, Medina M, Cabrera F, Romero A, Valle L, Garcia-Hernández JA.	Yes	2012	Spain	Cohort	Singletons	Both	NO	Low	20	0	22	0	306																												20.5
449	PUBMED	Cervical pessary in pregnant women with a short cervix (PECEP): an open-label randomised controlled trial	Goya M1, Pratcorona L, Merced C, Rodó C, Valle L, Romero A, Juan M, Rodríguez A, Muñoz B, Santacruz B, Bello-Muñoz JC, Llurba E, Higueras T, Cabero L, Carreras E; Pesario Cervical para Evitar Prematuridad (PECEP) Trial Group.	Yes	2012	Spain	Clinical trial	Singletons	Both	General	General	18	0	22	0	11294																													34
183	PUBMED	The capacity of mid-pregnancy cervical length to predict preterm birth in low-risk women: a national cohort study	van der Ven J, van Os MA, Kazemier BM, Kleinrouweler E, Verhoeven CJ, de Miranda E, van Wassenaer-Leemhuis AG, Kuiper PN, Porath M, Willekes C, Woiski MD, Sikkema MJ, Roumen FJ, Bossuyt PM, Haak MC, de Groot CJ, Mol BW, Pajkrt E.	Yes	2015	Holland	Cohort	Singleton	Both	NO	General	16	0	21	6	11943																												20	44.1	7.8	5710	43.1
218	PUBMED	Is cervical length associated with maternal characteristics?	van der Ven AJ1, van Os MA2, Kleinrouweler CE3, de Groot CJ4, Haak MC5, Mol BW6, Pajkrt E7, Kazemier BM8.	Yes	2015	Holland e Australia	Cohort	Both	Both	General	General	18	0	22	6	5092																												20.4286	44.3	8.4
221	PUBMED	Transvaginal sonographic evaluation of cervical length in the second trimester of asymptomatic singleton pregnancies, and the risk of preterm delivery.	Kuusela P, Jacobsson B, Söderlund M, Bejlum C, Almström E, Ladfors L, Hagberg H, Wennerholm UB	Yes	2015	Suécia	Cohort	Singletons	Both	General	General	16	0	23	1	2122	40	6.5			40	6.5			40	6.5			40	6.5		38.3	6.4		38.3	6.4		38.3	6.4		38.3	6.4		18.5714	39.9	6.5
6	PUBMED	Mid-trimester sonographic Cervical Consistency Index to predict spontaneous preterm birth in a low-risk population.	Baños N1, Murillo-Bravo C1, Julià C1, Migliorelli F1, Perez-Moreno A2, Ríos J3, Gratacos E1, Valentin L4, Palacio M1	Yes	2017	Spain	Cohort	Singletons	Both	NO	Low	19	0	24	0	532															41			40			40			40			39	20.7143
90	PUBMED	Influence of cut-off value on prevalence of short cervical length.	van Os MA, Kleinrouweler CE, Schuit E, van der Ven AJ, Pajkrt E, de Groot CJ, Mol BW, Haak MC.	Yes	2017	Holland	Cohort	Singleton	Both	General	General	18	0	22	0	20234																												20.2857	44.18	7.812
766	EMBASE	Lungimea colului uterin, determinatǎ ecografic la 18-20 de sǎptǎmâni de gestaţie - Factor predictiv pentru naşterea prematurǎ	Stǎnescu A., Pleş L., Marin J., Chiriac R.	Yes	2010	Romênia	Cohort	Singletons	Both	NO	Low	18	0	20	0	471																													34.9	NR
	PUBMED	Repeated cervical length measurements for the verification of short cervical length.	Hermans FJR, Koullali B, van Os MA, van der Ven JEM, Kazemier BM, Woiski MD, Willekes C, Kuiper PN, Roumen FJME, de Groot CM, de Miranda E, Verhoeven C, Haak MC, Pajkrt E, Schuit E, Mol BWJ; Triple P group.	Yes	2017	Holland	Cohort	Singletons	Both	NO	General	16	0	22	0	12358
	PUBMED	Prospective evaluation of the uterocervical angle as a predictor of spontaneous preterm birth	Farràs Llobet A, Higueras T, Calero IZ, Regincós Martí L, Maiz N, Goya MM, Carreras E	Yes	2020	Barcelona	Cohort prospectiva	Singletons	ambas	General	General	19	0	22	6	1413
						Thailland
[truncated: 21 more columns]

## Sheet: ASIA
No.	PUBMED OR EMBASE?	Title	Author	Read the abstract?	Year	Country	Method (design)	singletons, multiples or both	nupiparous, multiparous or both	history of preterm	Risk	uS screening - week	US screening - day	US screening - week final range	US screening - day final range	n total	Cervical lenght/GA16-16+6	SD Cervical lenght/GA16+16+6	median Cervical lenght/GA16+16+6	IQR	Cervical lenght/GA17-17+6	SD Cervical lenght/GA17-17+6	median Cervical lenght/GA17+17+6	IQR	Cervical lenght/GA18-18+6	SD Cervical lenght/GA18-18+6	median Cervical lenght/GA18+18+6	IQR	Cervical lenght/GA19-19+6	SD Cervical lenght/GA19-19+6	median Cervical lenght/GA19-19+6	Cervical lenght/GA20-20+6	SD Cervical lenght/GA20-20+6	median Cervical lenght/GA20-20+6	Cervical lenght/GA21-21+6	SD Cervical lenght/GA21-21+6	median Cervical lenght/GA21-21+6	Cervical lenght/GA22-22+6	SD Cervical lenght/GA22-22+6	median Cervical lenght/GA22-22+6	Cervical lenght/GA23-24	SD Cervical lenght/GA23-23+6	median Cervical lenght/GA23-24	Mean GA at US screening	Mean lenght	Standard Deviation	n Group 1	Group 1 Mean lenght	Group 1 Standard Deviation
822	PUBMED	Is transvaginal ultrasonography at mid-trimester useful for predicting early spontaneous preterm birth?	Fukami T, Ishihara K, Sekiya T, Araki T	Yes	2003	Japan	Cohort	Singletons	Both	General	General	16	0	19	0	3030																													41.8	7.2
737	PUBMED	Cervical length at 18-22 weeks of gestation for prediction of spontaneous preterm delivery in Hong Kong Chinese women.	Leung TN, Pang MW, Leung TY, Poon CF, Wong SM, Lau TK.	Yes	2005	Hong Kong	Cohort	Singletons	Both	General	General	18	0	22	0	2880																												20.1	37.9	6.5
497	PUBMED	Usefulness of cervical volume by three-dimensional ultrasound in identifying the risk for preterm birth.	Park IY, Kwon JY, Kwon JY, Hong SC, Choi HM, Kwon HS, Won HS, Kim JW, Jun JK.	Yes	2011	Coreia Sul	Cohort	Singletons	Both	General	General	20	0	24	0	374																												22.6	36.9	7.9
460	PUBMED	[Predictive value of cervical length by transvaginal sonography for preterm pregnancy during mid- and late-trimester of pregnancy	Qu SH, Shi CY, Chen Q, Chen JY, Sun WJ, Sun Y, Zhang XX, Fan LX, Yang HX.	Yes	2011	China	Cohort	Singletons	Both	General	General	22	0	24	0	5277																													38.8	4
594	EMBASE	Cervical length measurement by transvaginal ultrasound at 20 to 24 weeks gestation and the timing and mode of delivery	Arora P., Maitra N.K., Agarwal S.	Yes	2012	India	Cohort	Singletons	Both	NO	Low	20	0	24	0	200																													32.44	3.84
312	PUBMED	Screening of preterm labor in Yazd city: transvaginal ultrasound assessment of the length of cervix in the second trimester.	Maryam Dalili1 M.D., Mohamad Ali Karimzadeh Meybodi2 M.D., Mohamad Ghaforzadeh2 M.D., Tahmineh Farajkhoda3 Ph.D. student., Hossein Molavi-e Vardanjani4 Ph.D. student.	Yes	2013	Iran	Cohort	Singletons	Both	General	General	21	0	24	0	450																												26.16	35.25	6.87
8	outras	Applying Maternal Serum and Amniotic Fluid CRP Concentrations, and Cervical Length to Predict Preterm Delivery.	Sedigheh Borna; M.D.1, Masoomeh Mirzamoradi;M.D.2, Alireza Abdollahi; M.D.3, Foruzan Milani; M.D.4, Parichehr Pouransari; M.D.5	Yes	2013	Iran	Cohort	Singletons	Both	General	General	15	0	23	0	86																												17.4434			63	34.7	2.91
424	PUBMED	Cerclage pessary for preventing preterm birth in women with a singleton pregnancy and a short cervix at 20 to 24 weeks: a randomized controlled trial.	Hui SY, Chor CM, Lau TK, Lao TT, Leung TY.	Yes	2013	China	Clinical trial	Singletons	Both	NO	Low	20	0	24	0	4438
430	EMBASE	Predictive value of cervical length measurement by transvaginal and transperineal ultrasonography for preterm delivery	Vafaei H., Khorami F., Heydari S.T., Ghaffarpas F.	Yes	2014	Iran	Cohort	Singletons	Both	NO	Low	18	0	24	0	195																												20.2672			179	33.5	4.1
207	PUBMED	The reliability of transabdominal cervical length measurement in a low-risk obstetric population: Comparison with transvaginal measurement.	Peng CR1, Chen CP1, Wang KG1, Wang LK1, Chen CY2, Chen YY3.	Yes	2015	Taiwan	Cohort	Singletons	Both	General	Low	20	0	24	0	174																												22	37.6	5.4
306	PUBMED	Evaluation of the ability of cervical length and fetal fibronectin measurement to predict preterm delivery in asymptomatic women with risk factors.	Zhou MX1, Zhou J, Bao Y, Chen YQ, Cai C.	Yes	2015	China	Cohort	Singletons	Both	General	High	14	0	22	0	213																												19.7869			47	23	9
56	PUBMED	Comparison of transabdominal and transvaginal ultrasonography for the assessment of cervical length at 16-23 weeks of gestation.	Puttanavijarn L, Phupong V.	Yes	2016	Thailand	Cohort	Singletons	Both	General	General	16	0	23	6	160																												18.9	41.2	5.4
73	PUBMED	Short cervix detection in pregnant women by transabdominal sonography with post-void technique.	Kongwattanakul K, Saksiriwuttho P, Komwilaisak R, LumbigYearn P.	Yes	2016	Thailand	Cohort	Both	Both	General	General	18	0	23	0	307																												20.1	34.7	0.49
	EMBASE	Correlation of transabdominal and transvaginal sonography for the assessment of uterocervical angle at 16–24 weeks’ gestation	Wongkanha L., Sudjai D., Puttanavijarn L.	Yes	2020	Thailland	cross sectional	Singletons	Both	NO	Low	16	0	24	0	256																													41	± 0.85
	EMBASE	Routine second trimester cervical length screening in low risk women identified women at risk of a ‘very’ preterm birth but did not reduce the preterm birth rate: a randomised study from India	Mishra S., Bagga R., Kalra J., Jain V., Dutta S.	Yes	2018	India	Cohort	Singletons	Both	NO	Low	16	0	24	0	147																													34.5	± 4.7
	EMBASE	The prevalence of short cervix between 20 and 24 weeks of gestation and vaginal progesterone for prolonging of gestation	Maerdan M., Shi C., Zhang X., Fan L.		2017	China	Cohort	Both	Both	General	General	20	0	24	0	25328
						Thailland
[truncated: 21 more columns]

## Sheet: NORTH AM
No.	PUBMED OR EMBASE?	Title	Author	Read the abstract?	Year	Country	Method (design)	singletons, multiples or both	nupiparous, multiparous or both	history of preterm	Risk	uS screening - week	US screening - day	US screening - week final range	US screening - day final range	n total	Cervical lenght/GA16-16+6	SD Cervical lenght/GA16+16+6	median Cervical lenght/GA16+16+6	IQR	Cervical lenght/GA17-17+6	SD Cervical lenght/GA17-17+6	median Cervical lenght/GA17+17+6	IQR	Cervical lenght/GA18-18+6	SD Cervical lenght/GA18-18+6	median Cervical lenght/GA18+18+6	IQR	Cervical lenght/GA19-19+6	SD Cervical lenght/GA19-19+6	median Cervical lenght/GA19-19+6	Cervical lenght/GA20-20+6	SD Cervical lenght/GA20-20+6	median Cervical lenght/GA20-20+6	Cervical lenght/GA21-21+6	SD Cervical lenght/GA21-21+6	median Cervical lenght/GA21-21+6	Cervical lenght/GA22-22+6	SD Cervical lenght/GA22-22+6	median Cervical lenght/GA22-22+6	Cervical lenght/GA23-24	SD Cervical lenght/GA23-23+6	median Cervical lenght/GA23-24	Mean GA at US screening	Mean lenght	Standard Deviation	n Group 1	Group 1 Mean lenght	Group 1 Standard Deviation
980	PUBMED	THE LENGTH OF THE CERVIX AND THE RISK OF SPONTANEOUS PREMATURE DELIVERY	J AY D. I AMS , M.D., R OBERT L. G OLDENBERG , M.D., P AUL J. M EIS , M.D., B RIAN M. M ERCER , M.D., A TEF M OAWAD , M.D., A NITA D AS , M.S., E LIZABETH T HOM , P H .D., D ONALD M C N ELLIS , M.D., R ACHEL L. C OPPER , M.S.N., C.R.N.P., F RANCEE J OHNSON , R.N., B.S.N., J AMES M. R OBERTS , M.D., AND THE N ATIONAL I NSTITUTE OF C HILD H EALTH AND H UMAN D EVELOPMENT M ATERNAL F ETAL M EDICINE U…	Yes	1996	EUA	Cohort	Singletons	Both	General	General	22	0	24	6	2915
903	PUBMED	Cervical length at 16-22 weeks' gestation and risk for preterm delivery.	Hibbard JU, Tart M, Moawad AH	Yes	2000	EUA	Cohort	Singletons	Both	General	General	16	0	22	0	760																												19.9	38.5	8
879	PUBMED	Mid-trimester endovaginal sonography in women at high risk for spontaneous preterm birth.	Owen J, Yost N, Berghella V, Thom E, Swain M, Dildy GA 3rd, Miodovnik M, Langer O, Sibai B, McNellis D; National Institute of Child Health and Human Development, Maternal-Fetal Medicine Units Network.	Yes	2001	EUA	Cohort	Singletons	Both	Yes	High	16	0	18	6	183
895	PUBMED	The preterm prediction study: can low-risk women destined for spontaneous preterm birth be identified?	Iams JD, Goldenberg RL, Mercer BM, Moawad AH, Meis PJ, Das AF, Caritis SN, Miodovnik M, Menard MK, Thurnau GR, Dombrowski MP, Roberts JH; National Institute of Child Health and Human Development Maternal-Fetal Medicine Units Network.	Yes	2001	EUA	Cohort	Singletons	Both	General	Low	22	0	24	0	2197
746	PUBMED	Rates of recurrent preterm birth by obstetrical history and cervical length.	Durnwald CP, Walker H, Lundy JC, Iams JD.	Yes	2005	EUA	Cohort	Singletons	Both	Yes	High	22	0	24	6	188																															118
547	PUBMED	Does midtrimester cervical length ≥25 mm predict preterm birth in high-risk women?	Owen J, Szychowski JM, Hankins G, Iams JD, Sheffield JS, Perez-Delboy A, Berghella V, Wing DA, Guzman ER; Vaginal Ultrasound Trial Consortium.	Yes	2010	EUA	Clinical trial	Singleton	multípara	Yes	High	16	0	21	6	1014																												17.7258			153
	PUBMED	Vaginal progesterone reduces the rate of preterm birth in women with a sonographic short cervix a multicenter, randomized, double-blind, placebo-controlled trial	S. S. HASSAN1,2, R. ROMERO1,3,4, D. VIDYADHARI5, S. FUSEY6, J. K. BAXTER7, M. KHANDELWAL8, J. VIJAYARAGHAVAN9, Y. TRIVEDI10, P. SOMA-PILLAY11, P. SAMBAREY12, A. DAYAL13, V. POTAPOV14, J. O’BRIEN15,16, V. ASTAKHOV17, O. YUZKO18, W. KINZLER19, B. DATTEL20, H. SEHDEV21, L.MAZHEIKA22, D. MANCHULENKO23, M. T. GERVASI24, L. SULLIVAN25, A. CONDE-AGUDELO1, J. A. PHILLIPS26 and G. W. CREASY27, for the PRE…	Yes	2011	EUA	Clinical trial	Singletons	Both	General	General	19	0	23	6	32091
341	PUBMED	Short ultrasonographic cervical length in women with low-risk obstetric history.	Facco FL1, Yeshan HN.	Yes	2013	EUA	Cohort	Singletons	Both	General	General	22	0	24	6	2988																															467
372	PUBMED	Can transabdominal ultrasound identify women at high risk for short cervical length?	Friedman AM1, Schwartz N, Ludmir J, Parry S, Bastek JA, Sehdev HM.	Yes	2013	EUA	Cohort	Singletons	Both	General	High	18	0	23	6	703																												20.14	35	NR
402	PUBMED	The utility of screening for historical risk factors for preterm birth in women with known second trimester cervical length.	Mella MT, Mackeen AD, Gache D, Baxter JK, Berghella V.	Yes	2013	EUA	Cohort	Singletons	Both	General	General	18	0	23	6	639																												19
260	PUBMED	A universal transvaginal cervical length screening program for preterm birth prevention.	Orzechowski KM1, Boelig RC, Baxter JK, Berghella V.	Yes	2014	EUA	Cohort	Singletons	Both	NO	General	18	0	23	6	1569																												20.3
440	EMBASE	The association between cervical excisional procedures, midtrimester cervical length and preterm birth	Miller E., Grobman W.	Yes	2014	EUA	Cohort	Both	Both	General	General	18	0	24	0	6209																													45	9
182	PUBMED	Second-Trimester Cervical Length Screening Among Asymptomatic Women: An Evaluation of Risk-Based Strategies.	Miller ES1, Tita AT, Grobman WA.	Yes	2015	EUA	Cohort	Singletons	Both	NO	General	18	0	23	6	18250																												20.3			18086
206	PUBMED	The relationship between first-trimester subchorionic hematoma, cervical length, and preterm birth.	Palatnik A, Grobman WA.	Yes	2015	EUA	Cohort	Singleton	Both	General	General	18	0	22	6	1024																													43.6	7.4
62	PUBMED	Association among Maternal Obesity, Cervical Length, and Preterm Birth.	Palatnik A, Miller ES, Son M, Kominiarek MA.	Yes	2016	EUA	Cohort	Singletons	Both	nao	Low	18	0	24	0	18100																															2403	43.9	8.3
68	PUBMED	Racial disparities in cervical length for prediction of preterm birth in a low risk population.	Buck JN, Orzechowski KM, Berghella V.	Yes	2016	EUA	Cohort	Singletons	Both	nao	Low	18	0	23	6	1751																															1092	40.9	7.7
99	PUBMED	Evaluation of additive effect of quantitative fetal fibronectin to cervical length for prediction of spontaneous preterm birth among asymptomatic low-risk women.	Jwala S, Tran TL, Terenna C, McGregor A, Andrel J, Leiby BE, Baxter JK, Berghella V.	Yes	2016	EUA	Cohort	Singleton	Both	General	General	18	0	23	6	528																															36
123	PUBMED	A universal mid-trimester transvaginal cervical length screening program and its associated reduced preterm birth rate.	Son M1, Grobman WA2, Ayala NK3, Miller ES2.	Yes	2016	EUA	Cohort	Singletons	Both	NO	General	18	0	24	0	17609																												20.7
127	PUBMED	Assessment of a cervicometer compared to transvaginal ultrasound in identifying women with a short cervical length: a multicenter study.	Baxter JK1, Adair CD2, Paidas MJ3, Hoffman MK4, Kivel FJ5, Cebrik D6, Ross MG7.	Yes	2016	EUA	Clinical trial	Singletons	Both	General	Low	17	0	23	0	359																												20	38.7	7.6
131	PUBMED	Universal cervical length screening: implementation and outcomes.	Temming LA1, Durst JK2, Tuuli MG2, Stout MJ2, Dicke JM2, Macones GA2, Cahill AG	Yes	2016	EUA	Cohort	Singletons	Both	General	General	17	0	23	6	10871
162	PUBMED	Predictive Value of Initial Cervical Length for Subsequent Cervical Length Shortening in Women with a Prior Preterm Birth.	Subramaniam A1, Harper LM1, Szychowski JM1, Owen J1.	Yes	2016	EUA		Singletons	Both	Yes	High	16	0	22	6	786																												17.5			458	32.5	3.6
14	PUBMED	Predictive Accuracy of Serial Transvaginal Cervical Lengths and Quantitative Vaginal Fetal Fibronectin Levels for Spontaneous Preterm Birth Among Nulliparous Women.	Esplin MS1, Elovitz MA2, Iams JD3, Parker CB4, Wapner RJ5, Grobman WA6, Yeshan HN7, Wing DA8, Haas DM9, Silver RM1, Hoffman MK10, Peaceman AM6, Caritis SN7, Parry S2, Wadhwa P8, Foroud T9, Mercer BM11, Hunter SM4, Saade GR12, Reddy UM13; nuMoM2b Network.	Yes	2017	EUA	Cohort	Singletons	nuliparous	General	General	16	0	22	6	9469
5	EMBASE	Cervical length in adolescents versus adults	Buck J.N., Orzechowski K.M., Baxter J.K., Berghella V.	Yes	2017	EUA	Cohort	Singletons	Both	nao	Low	18	0	23	6	341																												20.25	40.6	NR	105	40.6	7.3
22	PUBMED	Racial and social predictors of longitudinal cervical measures: the Cervical Ultrasound Study.	Harville EW, Miller KS, Knoepp LR.	Yes	2017	EUA	Cohort	Singletons	Both	Yes	High	16	0	24	0	175
						Thailland
[truncated: 21 more columns]

## Sheet: LATIN AM
No.	PUBMED OR EMBASE?	Title	Author	Read the abstract?	Year	Country	Method (design)	singletons, multiples or both	nupiparous, multiparous or both	history of preterm	Risk	uS screening - week	US screening - day	US screening - week final range	US screening - day final range	n total	Cervical lenght/GA16-16+6	SD Cervical lenght/GA16+16+6	median Cervical lenght/GA16+16+6	IQR	Cervical lenght/GA17-17+6	SD Cervical lenght/GA17-17+6	median Cervical lenght/GA17+17+6	IQR	Cervical lenght/GA18-18+6	SD Cervical lenght/GA18-18+6	median Cervical lenght/GA18+18+6	IQR	Cervical lenght/GA19-19+6	SD Cervical lenght/GA19-19+6	median Cervical lenght/GA19-19+6	Cervical lenght/GA20-20+6	SD Cervical lenght/GA20-20+6	median Cervical lenght/GA20-20+6	Cervical lenght/GA21-21+6	SD Cervical lenght/GA21-21+6	median Cervical lenght/GA21-21+6	Cervical lenght/GA22-22+6	SD Cervical lenght/GA22-22+6	median Cervical lenght/GA22-22+6	Cervical lenght/GA23-24	SD Cervical lenght/GA23-23+6	median Cervical lenght/GA23-24	Mean GA at US screening	Mean lenght	Standard Deviation	n Group 1	Group 1 Mean lenght	Group 1 Standard Deviation
829	PUBMED	Cervical length at 11-14 weeks' and 22-24 weeks' gestation evaluated by transvaginal sonography, and gestational age at delivery.	Carvalho MH, Bittar RE, Brizot ML, Maganha PP, Borges da Fonseca ES, Zugaib M.	Yes	2003	Brazil	Cohort	Both	Both	General	General	22	0	24	0	529																													38.6	NR	506	39.3	NR
796	PUBMED	Relation of cervical length at 22-24 weeks of gestation to demographic characteristics and obstetric history.	Palma-Dias RS, Fonseca MM, Stein NR, Schmidt AP, Magalhães JA.	Yes	2004	Brazil	Cohort	Singletons	Both	General	General	22	0	24	0	1131																												23	37	NR	892	36.9	6.8
	Scielo	Evaluation of Risk for Preterm Delivery by Measurement of Uterine Cervix and Cervical Gland Area	Claudio Rodrigues Pires, Antonio Fernandes Moron, Rosiane Mattar, Luiz Kulay Júnior	Yes	2004	Brazil	Cohort	Singletons	Both	General	General	21	0	24	0	361
762	PUBMED	Prediction of preterm delivery in the second trimester.	de Carvalho MH, Bittar RE, Brizot Mde L, Bicudo C, Zugaib M.	Yes	2005	Brazil	Cohort	Singletons	Both	General	General	21	0	24	0	1958																												23.4	35.3	8.29
	Scielo	Cervical length and internal cervical os dilatation evaluated by two-dimensional and three-dimensional ultrasound	Rosieny Souza Brandão1, Carlos Generaldo Viana Murta2, Antonio Fernandes Moron3, Rosiane Mattar4, Claudio Rodrigues Pires5, Eduardo Almeida Guerzet6	Yes	2006	Brazil	Cohort	Singletons	Both	General	General	19	0	24	0	74																												21.5	39	9.2
594	PUBMED	Reference ranges for cervical length by transvaginal scan in singleton pregnancies.	Silva SV, Damião R, Fonseca EB, Garcia S, Lippi UG.	Yes	2010	Brazil	Cohort	Singletons	Both	General	General	20	0	24	0	743																37.45	8.4		36.33	8.63		35.43	6.89		35.14	7.16
3	outras	Comparison of cervical length in adult and adolescent nulliparae at mid-gestation.	Carla D'Agostini MD1,*, Melissa de Oliveira 2, Lilia D’Souza-Li	Yes	2013	Brazil	cross sectional	Singletons	nuliparous	NO	General	21	0	24	0	80																												22.6			40	33	4.1
2	outras	Maternal physical activity, cervical length and its relation to spontaneous vaginal birth at term.	Silvane Nenê Portela · Rogério Rocha‑de‑Souza · Karen Oppermann‑Lisboa · Giovana Bonfante Donatto · Yesone Nenê Portela Dal Bosco · Patrícia El Beitune	Yes	2014	Brazil	Cohort	Singletons	Both	NO	Low	22	0	24	0	56																													39.4	7.6
	PUBMED	Second trimester cervical lenght measurement for prediction spontaneous preterm birth in an unselected risk population	Peixoto AB, a Cunha Caldas TMR, Tahan LA, Petrini CG, Martins WP, Costa FDS, Araujo Junior E	Yes	2017	Brazil	Cohort retrospectiva	Singletons	Both	General	General	20	0	24	6	751																													37.8		102	37.6	±7,3
	PUBMED	Women's Obstetric History and Midtrimester Cervical Length Measurements by 2D/3D and Doppler Ultrasound	Marinelli JVC, Filho AGA, de Barros MF, Rodrigues AS, Francisco RPV, Carvalho MHB	Yes	2020	Brazil	cross sectional	Singletons	Both	General	General	20	0	23	6	248																															162
						Thailland
[truncated: 21 more columns]

## Sheet: ÁFRICA
No.	PUBMED OR EMBASE?	Title	Author	Read the abstract?	Year	Country	Method (design)	singletons, multiples or both	nupiparous, multiparous or both	history of preterm	Risk	uS screening - week	US screening - day	US screening - week final range	US screening - day final range	n total	Cervical lenght/GA16-16+6	SD Cervical lenght/GA16+16+6	median Cervical lenght/GA16+16+6	IQR	Cervical lenght/GA17-17+6	SD Cervical lenght/GA17-17+6	median Cervical lenght/GA17+17+6	IQR	Cervical lenght/GA18-18+6	SD Cervical lenght/GA18-18+6	median Cervical lenght/GA18+18+6	IQR	Cervical lenght/GA19-19+6	SD Cervical lenght/GA19-19+6	median Cervical lenght/GA19-19+6	Cervical lenght/GA20-20+6	SD Cervical lenght/GA20-20+6	median Cervical lenght/GA20-20+6	Cervical lenght/GA21-21+6	SD Cervical lenght/GA21-21+6	median Cervical lenght/GA21-21+6	Cervical lenght/GA22-22+6	SD Cervical lenght/GA22-22+6	median Cervical lenght/GA22-22+6	Cervical lenght/GA23-24	SD Cervical lenght/GA23-23+6	median Cervical lenght/GA23-24	Mean GA at US screening	Mean lenght	Standard Deviation	n Group 1	Group 1 Mean lenght	Group 1 Standard Deviation
736	PUBMED	Cervical length at 23 weeks' gestation--relation to demographic characteristics and previous obstetric history in South African women.	Erasmus I, Nicolaou E, van Gelderen CJ, Nicolaides KH.	Yes	2005	South Africa	Cohort	Singletons	Both	General	General	23	0	23	6	1920																													33	?
55	PUBMED	Body mass index is linked to cervical length and duration of pregnancy: An observational study in low risk pregnancy.	Kandil M, Sanad Z, Sayyed T, Ellakwa H.	Yes	2016	Egypt	Cohort	Singletons	Both	Yes	High	20	0	22	6	100																															25	27.4	2
	PUBMED	Mid-trimester cervical length not associated with HIV status among pregnant women in Botswana.	Liff I, Zash R, Mingochi D, Gaonakala FT, Diseko M, Mayondi G, Johnson K, James K, Makhema J, Shapiro R, Wylie BJ.	Yes	2020	Botswana	Cohort	Singletons	Both	General	General	22	0	24	6	179																													31.4	± 6.3
						Thailland
[truncated: 231 more columns]

## Sheet: PARITY
No.	PUBMED OR EMBASE?	Title	Author	Read the abstract?	Year	Country	Method (design)	singletons, multiples or both	nupiparous, multiparous or both	history of preterm	Risk	uS screening - week	US screening - day	US screening - week final range	US screening - day final range	n total	Cervical lenght/GA16-16+6	SD Cervical lenght/GA16+16+6	median Cervical lenght/GA16+16+6	IQR	Cervical lenght/GA17-17+6	SD Cervical lenght/GA17-17+6	median Cervical lenght/GA17+17+6	IQR	Cervical lenght/GA18-18+6	SD Cervical lenght/GA18-18+6	median Cervical lenght/GA18+18+6	IQR	Cervical lenght/GA19-19+6	SD Cervical lenght/GA19-19+6	median Cervical lenght/GA19-19+6	Cervical lenght/GA20-20+6	SD Cervical lenght/GA20-20+6	median Cervical lenght/GA20-20+6	Cervical lenght/GA21-21+6	SD Cervical lenght/GA21-21+6	median Cervical lenght/GA21-21+6	Cervical lenght/GA22-22+6	SD Cervical lenght/GA22-22+6	median Cervical lenght/GA22-22+6	Cervical lenght/GA23-24	SD Cervical lenght/GA23-23+6	median Cervical lenght/GA23-24	Mean GA at US screening	Mean lenght	Standard Deviation	n Group 1	Group 1 Mean lenght	Group 1 Standard Deviation
980	PUBMED	THE LENGTH OF THE CERVIX AND THE RISK OF SPONTANEOUS PREMATURE DELIVERY	J AY D. I AMS , M.D., R OBERT L. G OLDENBERG , M.D., P AUL J. M EIS , M.D., B RIAN M. M ERCER , M.D., A TEF M OAWAD , M.D., A NITA D AS , M.S., E LIZABETH T HOM , P H .D., D ONALD M C N ELLIS , M.D., R ACHEL L. C OPPER , M.S.N., C.R.N.P., F RANCEE J OHNSON , R.N., B.S.N., J AMES M. R OBERTS , M.D., AND THE N ATIONAL I NSTITUTE OF C HILD H EALTH AND H UMAN D EVELOPMENT M ATERNAL F ETAL M EDICINE U…	Yes	1996	EUA	Cohort	Singletons	Both	General	General	22	0	24	6	2915
870	PUBMED	Transvaginal sonographic cervical length changes during normal pregnancy.	Gramellini D, Fieni S, Molina E, Berretta R, Vadora E.	Yes	2002	Italy	cross sectional	Singletons	Both	General	Low	16	0	25	0	108	49.385	1.28			48.89	1.28			48.395	1.28			47.9	1.28		47.405	1.28		46.91	1.28		46.415	1.28		45.92	1.28
736	PUBMED	Cervical length at 23 weeks' gestation--relation to demographic characteristics and previous obstetric history in South African women.	Erasmus I, Nicolaou E, van Gelderen CJ, Nicolaides KH.	Yes	2005	South Africa	Cohort	Singletons	Both	General	General	23	0	23	6	1920																													33	?
709	PUBMED	Is sonographic assessment of cervical length better than digital examination in screening for preterm delivery in a low-risk population?	Matijevic R, Grgic O, Vasilj O.	Yes	2006	Croácia	Clinical trial	Singletons	nuliparous	General	General	16	0	23	0	138																												19.9	39.5	8.5
530	PUBMED	Transabdominal scanning of the cervix at the 20-week morphology scan: comparison with transvaginal cervical measurements in a healthy nulliparous population.	Stone PR, Chan EH, McCowan LM, Taylor RS, Mitchell JM; SCOPE Consortium.	Yes	2010	Australia, Nova Zelândia	Cohort	Singletons	nuliparous	General	Low	18	0	20	0	203																												19.5	39.1	6.2
594	EMBASE	Cervical length measurement by transvaginal ultrasound at 20 to 24 weeks gestation and the timing and mode of delivery	Arora P., Maitra N.K., Agarwal S.	Yes	2012	India	Cohort	Singletons	Both	NO	Low	20	0	24	0	200																													32.44	3.84
3	outras	Comparison of cervical length in adult and adolescent nulliparae at mid-gestation.	Carla D'Agostini MD1,*, Melissa de Oliveira 2, Lilia D’Souza-Li	Yes	2013	Brazil	cross sectional	Singletons	nuliparous	NO	General	21	0	24	0	80																												22.6			40	33	4.1
183	PUBMED	The capacity of mid-pregnancy cervical length to predict preterm birth in low-risk women: a national cohort study	van der Ven J, van Os MA, Kazemier BM, Kleinrouweler E, Verhoeven CJ, de Miranda E, van Wassenaer-Leemhuis AG, Kuiper PN, Porath M, Willekes C, Woiski MD, Sikkema MJ, Roumen FJ, Bossuyt PM, Haak MC, de Groot CJ, Mol BW, Pajkrt E.	Yes	2015	Holland	Cohort	Singleton	Both	NO	General	16	0	21	6	11943																												20	44.1	7.8	5710	43.1
221	PUBMED	Transvaginal sonographic evaluation of cervical length in the second trimester of asymptomatic singleton pregnancies, and the risk of preterm delivery.	Kuusela P, Jacobsson B, Söderlund M, Bejlum C, Almström E, Ladfors L, Hagberg H, Wennerholm UB	Yes	2015	Suécia	Cohort	Singletons	Both	General	General	16	0	23	1	2122	40	6.5			40	6.5			40	6.5			40	6.5		38.3	6.4		38.3	6.4		38.3	6.4		38.3	6.4		18.5714	39.9	6.5
61	EMBASE	Variation in preterm birth rate and the role of short cervical length across two populations: A comparative cohort study	Kazemier B.M., Miller E.S., Grobman W.A., Mol B.W.J.	Yes	2017	EUA e Holland	Free Medical Journals	Singleton	nuliparous	NO	Low	16	0	21	6	6743																															3409
						Thailland
[truncated: 42 more columns]

## Sheet: RISK
No.	PUBMED OR EMBASE?	Title	Author	Read the abstract?	Year	Country	Method (design)	singletons, multiples or both	nupiparous, multiparous or both	history of preterm	Risk	uS screening - week	US screening - day	US screening - week final range	US screening - day final range	n total	Cervical lenght/GA16-16+6	SD Cervical lenght/GA16+16+6	median Cervical lenght/GA16+16+6	IQR	Cervical lenght/GA17-17+6	SD Cervical lenght/GA17-17+6	median Cervical lenght/GA17+17+6	IQR	Cervical lenght/GA18-18+6	SD Cervical lenght/GA18-18+6	median Cervical lenght/GA18+18+6	IQR	Cervical lenght/GA19-19+6	SD Cervical lenght/GA19-19+6	median Cervical lenght/GA19-19+6	Cervical lenght/GA20-20+6	SD Cervical lenght/GA20-20+6	median Cervical lenght/GA20-20+6	Cervical lenght/GA21-21+6	SD Cervical lenght/GA21-21+6	median Cervical lenght/GA21-21+6	Cervical lenght/GA22-22+6	SD Cervical lenght/GA22-22+6	median Cervical lenght/GA22-22+6	Cervical lenght/GA23-24	SD Cervical lenght/GA23-23+6	median Cervical lenght/GA23-24	Mean GA at US screening	Mean lenght	Standard Deviation	n Group 1	Group 1 Mean lenght	Group 1 Standard Deviation
717	PUBMED	Comparison of cervical volume and cervical length to predict preterm delivery by transvaginal ultrasound.	Dilek TU, Gurbuz A, Yazici G, Arslan M, Gulhan S, Pata O, Dilek S.	Yes	2006	Turkey	Cohort	Singletons	Both	General	Low	22	0	22	6	250																															232	38.58	5.61
530	PUBMED	Transabdominal scanning of the cervix at the 20-week morphology scan: comparison with transvaginal cervical measurements in a healthy nulliparous population.	Stone PR, Chan EH, McCowan LM, Taylor RS, Mitchell JM; SCOPE Consortium.	Yes	2010	Australia, Nova Zelândia	Cohort	Singletons	nuliparous	General	Low	18	0	20	0	203																												19.5	39.1	6.2
594	EMBASE	Cervical length measurement by transvaginal ultrasound at 20 to 24 weeks gestation and the timing and mode of delivery	Arora P., Maitra N.K., Agarwal S.	Yes	2012	India	Cohort	Singletons	Both	NO	Low	20	0	24	0	200																													32.44	3.84
430	EMBASE	Predictive value of cervical length measurement by transvaginal and transperineal ultrasonography for preterm delivery	Vafaei H., Khorami F., Heydari S.T., Ghaffarpas F.	Yes	2014	Iran	Cohort	Singletons	Both	NO	Low	18	0	24	0	195																												20.2672			179	33.5	4.1
2	outras	Maternal physical activity, cervical length and its relation to spontaneous vaginal birth at term.	Silvane Nenê Portela · Rogério Rocha‑de‑Souza · Karen Oppermann‑Lisboa · Giovana Bonfante Donatto · Yesone Nenê Portela Dal Bosco · Patrícia El Beitune	Yes	2014	Brazil	Cohort	Singletons	Both	NO	Low	22	0	24	0	56																													39.4	7.6
306	PUBMED	Evaluation of the ability of cervical length and fetal fibronectin measurement to predict preterm delivery in asymptomatic women with risk factors.	Zhou MX1, Zhou J, Bao Y, Chen YQ, Cai C.	Yes	2015	China	Cohort	Singletons	Both	General	High	14	0	22	0	213																												19.7869			47	23	9
207	PUBMED	The reliability of transabdominal cervical length measurement in a low-risk obstetric population: Comparison with transvaginal measurement.	Peng CR1, Chen CP1, Wang KG1, Wang LK1, Chen CY2, Chen YY3.	Yes	2015	Taiwan	Cohort	Singletons	Both	General	Low	20	0	24	0	174																												22	37.6	5.4
55	PUBMED	Body mass index is linked to cervical length and duration of pregnancy: An observational study in low risk pregnancy.	Kandil M, Sanad Z, Sayyed T, Ellakwa H.	Yes	2016	Egypt	Cohort	Singletons	Both	Yes	High	20	0	22	6	100																															25	27.4	2
162	PUBMED	Predictive Value of Initial Cervical Length for Subsequent Cervical Length Shortening in Women with a Prior Preterm Birth.	Subramaniam A1, Harper LM1, Szychowski JM1, Owen J1.	Yes	2016	EUA		Singletons	Both	Yes	High	16	0	22	6	786																												17.5			458	32.5	3.6
62	PUBMED	Association among Maternal Obesity, Cervical Length, and Preterm Birth.	Palatnik A, Miller ES, Son M, Kominiarek MA.	Yes	2016	EUA	Cohort	Singletons	Both	nao	Low	18	0	24	0	18100																															2403	43.9	8.3
68	PUBMED	Racial disparities in cervical length for prediction of preterm birth in a low risk population.	Buck JN, Orzechowski KM, Berghella V.	Yes	2016	EUA	Cohort	Singletons	Both	nao	Low	18	0	23	6	1751																															1092	40.9	7.7
127	PUBMED	Assessment of a cervicometer compared to transvaginal ultrasound in identifying women with a short cervical length: a multicenter study.	Baxter JK1, Adair CD2, Paidas MJ3, Hoffman MK4, Kivel FJ5, Cebrik D6, Ross MG7.	Yes	2016	EUA	Clinical trial	Singletons	Both	General	Low	17	0	23	0	359																												20	38.7	7.6
766	EMBASE	Lungimea colului uterin, determinatǎ ecografic la 18-20 de sǎptǎmâni de gestaţie - Factor predictiv pentru naşterea prematurǎ	Stǎnescu A., Pleş L., Marin J., Chiriac R.	Yes	2010	Romênia	Cohort	Singletons	Both	NO	Low	18	0	20	0	471																													34.9	NR
						Thailland
[truncated: 21 more columns]

## Sheet: PERCENTILES
No.	PUBMED OR EMBASE?	Title	Author	Read the abstract?	Year	Country	Method (design)	singletons, multiples or both	nupiparous, multiparous or both	history of preterm	Risk	uS screening - week	US screening - day	US screening - week final range	US screening - day final range	n total	Cervical lenght/GA16-16+6	SD Cervical lenght/GA16+16+6	median Cervical lenght/GA16+16+6	IQR	Cervical lenght/GA17-17+6	SD Cervical lenght/GA17-17+6	median Cervical lenght/GA17+17+6	IQR	Cervical lenght/GA18-18+6	SD Cervical lenght/GA18-18+6	median Cervical lenght/GA18+18+6	IQR	Cervical lenght/GA19-19+6	SD Cervical lenght/GA19-19+6	median Cervical lenght/GA19-19+6	Cervical lenght/GA20-20+6	SD Cervical lenght/GA20-20+6	median Cervical lenght/GA20-20+6	Cervical lenght/GA21-21+6	SD Cervical lenght/GA21-21+6	median Cervical lenght/GA21-21+6	Cervical lenght/GA22-22+6	SD Cervical lenght/GA22-22+6	median Cervical lenght/GA22-22+6	Cervical lenght/GA23-24	SD Cervical lenght/GA23-23+6	median Cervical lenght/GA23-24	Mean GA at US screening	Mean lenght	Standard Deviation	n Group 1	Group 1 Mean lenght	Group 1 Standard Deviation
980	PUBMED	THE LENGTH OF THE CERVIX AND THE RISK OF SPONTANEOUS PREMATURE DELIVERY	J AY D. I AMS , M.D., R OBERT L. G OLDENBERG , M.D., P AUL J. M EIS , M.D., B RIAN M. M ERCER , M.D., A TEF M OAWAD , M.D., A NITA D AS , M.S., E LIZABETH T HOM , P H .D., D ONALD M C N ELLIS , M.D., R ACHEL L. C OPPER , M.S.N., C.R.N.P., F RANCEE J OHNSON , R.N., B.S.N., J AMES M. R OBERTS , M.D., AND THE N ATIONAL I NSTITUTE OF C HILD H EALTH AND H UMAN D EVELOPMENT M ATERNAL F ETAL M EDICINE U…	Yes	1996	EUA	Cohort	Singletons	Both	General	General	22	0	24	6	2915
936	PUBMED	Sonographic measurement of uterine cervix at 18-22 weeks' gestation and the risk of preterm delivery.	Taipale P, Hiilesmaa V.	Yes	1998	Finland	Cohort	Singletons	Both	General	General	18	0	22	6	3694																												20.4			3060	40.7	7
903	PUBMED	Cervical length at 16-22 weeks' gestation and risk for preterm delivery.	Hibbard JU, Tart M, Moawad AH	Yes	2000	EUA	Cohort	Singletons	Both	General	General	16	0	22	0	760																												19.9	38.5	8
879	PUBMED	Mid-trimester endovaginal sonography in women at high risk for spontaneous preterm birth.	Owen J, Yost N, Berghella V, Thom E, Swain M, Dildy GA 3rd, Miodovnik M, Langer O, Sibai B, McNellis D; National Institute of Child Health and Human Development, Maternal-Fetal Medicine Units Network.	Yes	2001	EUA	Cohort	Singletons	Both	Yes	High	16	0	18	6	183
884	PUBMED	Cervical length and funneling at 23 weeks of gestation in the prediction of spontaneous early preterm delivery.	To MS, Skentou C, Liao AW, Cacho A, Nicolaides KH.	Yes	2001	UK	Clinical trial	Singletons	Both	General	General	22	0	24	0	6819																												23	36	9
796	PUBMED	Relation of cervical length at 22-24 weeks of gestation to demographic characteristics and obstetric history.	Palma-Dias RS, Fonseca MM, Stein NR, Schmidt AP, Magalhães JA.	Yes	2004	Brazil	Cohort	Singletons	Both	General	General	22	0	24	0	1131																												23	37	NR	892	36.9	6.8
737	PUBMED	Cervical length at 18-22 weeks of gestation for prediction of spontaneous preterm delivery in Hong Kong Chinese women.	Leung TN, Pang MW, Leung TY, Poon CF, Wong SM, Lau TK.	Yes	2005	Hong Kong	Cohort	Singletons	Both	General	General	18	0	22	0	2880																												20.1	37.9	6.5
709	PUBMED	Is sonographic assessment of cervical length better than digital examination in screening for preterm delivery in a low-risk population?	Matijevic R, Grgic O, Vasilj O.	Yes	2006	Croácia	Clinical trial	Singletons	nuliparous	General	General	16	0	23	0	138																												19.9	39.5	8.5
530	PUBMED	Transabdominal scanning of the cervix at the 20-week morphology scan: comparison with transvaginal cervical measurements in a healthy nulliparous population.	Stone PR, Chan EH, McCowan LM, Taylor RS, Mitchell JM; SCOPE Consortium.	Yes	2010	Australia, Nova Zelândia	Cohort	Singletons	nuliparous	General	Low	18	0	20	0	203																												19.5	39.1	6.2
603	PUBMED	Preterm delivery and ultrasound measurement of cervical length in Gran Canaria, Spain.	Barber MA, Eguiluz I, Plasencia W, Medina M, Valle L, Garcia JA	Yes	2010	Spain	Cohort	Singletons	Both	General	General	18	0	22	0	2351																												20	40.5	6.38
497	PUBMED	Usefulness of cervical volume by three-dimensional ultrasound in identifying the risk for preterm birth.	Park IY, Kwon JY, Kwon JY, Hong SC, Choi HM, Kwon HS, Won HS, Kim JW, Jun JK.	Yes	2011	Coreia Sul	Cohort	Singletons	Both	General	General	20	0	24	0	374																												22.6	36.9	7.9
594	EMBASE	Cervical length measurement by transvaginal ultrasound at 20 to 24 weeks gestation and the timing and mode of delivery	Arora P., Maitra N.K., Agarwal S.	Yes	2012	India	Cohort	Singletons	Both	NO	Low	20	0	24	0	200																													32.44	3.84
207	PUBMED	The reliability of transabdominal cervical length measurement in a low-risk obstetric population: Comparison with transvaginal measurement.	Peng CR1, Chen CP1, Wang KG1, Wang LK1, Chen CY2, Chen YY3.	Yes	2015	Taiwan	Cohort	Singletons	Both	General	Low	20	0	24	0	174																												22	37.6	5.4
218	PUBMED	Is cervical length associated with maternal characteristics?	van der Ven AJ1, van Os MA2, Kleinrouweler CE3, de Groot CJ4, Haak MC5, Mol BW6, Pajkrt E7, Kazemier BM8.	Yes	2015	Holland e Australia	Cohort	Both	Both	General	General	18	0	22	6	5092																												20.4286	44.3	8.4
221	PUBMED	Transvaginal sonographic evaluation of cervical length in the second trimester of asymptomatic singleton pregnancies, and the risk of preterm delivery.	Kuusela P, Jacobsson B, Söderlund M, Bejlum C, Almström E, Ladfors L, Hagberg H, Wennerholm UB	Yes	2015	Suécia	Cohort	Singletons	Both	General	General	16	0	23	1	2122	40	6.5			40	6.5			40	6.5			40	6.5		38.3	6.4		38.3	6.4		38.3	6.4		38.3	6.4		18.5714	39.9	6.5
99	PUBMED	Evaluation of additive effect of quantitative fetal fibronectin to cervical length for prediction of spontaneous preterm birth among asymptomatic low-risk women.	Jwala S, Tran TL, Terenna C, McGregor A, Andrel J, Leiby BE, Baxter JK, Berghella V.	Yes	2016	EUA	Cohort	Singleton	Both	General	General	18	0	23	6	528																															36
6	PUBMED	Mid-trimester sonographic Cervical Consistency Index to predict spontaneous preterm birth in a low-risk population.	Baños N1, Murillo-Bravo C1, Julià C1, Migliorelli F1, Perez-Moreno A2, Ríos J3, Gratacos E1, Valentin L4, Palacio M1	Yes	2017	Spain	Cohort	Singletons	Both	NO	Low	19	0	24	0	532															41			40			40			40			39	20.7143
						Thailland
[truncated: 47 more columns]

[truncated: 6 more sheets: ETNIA, BMI, AGE, LOW MIDLE INCOME, OUTCOME (term x preterm), HIGH INCOME]
